# Supplementary material for: Bis(2-amino-6-methyl­pyridinium) trans-diaqua­bis­(pyrazine-2,3-dicarboxyl­ato)cobaltate(II) octa­hydrate
Source: Acta Crystallogr Sect E Struct Rep Online. 2011 Jan 29;67(Pt 2):m266–7. doi: 10.1107/S1600536811001127 (PMC3051538; doi:10.1107/S1600536811001127)
Supplement: Supplementary file 1 [file e-67-0m266-sup1.cif]

##############################################################################
###                                                                        ###
###        Electronic paper (Acta Crystallographica Section E)             ###
###                                                                        ###
##############################################################################
#                                                                            #
# This CIF contains the data in a paper accepted for publication in Acta     #
# Crystallographica Section E. It conforms to the requirements of Notes      #
# for Authors for Section E, and has been peer reviewed under the auspices   #
# of the IUCr Commission on Journals.                                        #
#                                                                            #
# Full details of the Crystallographic Information File format               #
# are given in the paper "The Crystallographic Information File (CIF):       #
# a New Standard Archive File for Crystallography" by S. R. Hall, F. H.      #
# Allen and I. D. Brown [Acta Cryst. (1991), A47, 655-685].                  #
#                                                                            #
# The current version of the core CIF dictionary is obtainable from          #
# ftp://ftp.iucr.org/pub/cif_core.dic. The current version number is 2.4.    #
#                                                                            #
# Software is freely available for graphical display of the structure(s) in  #
# this CIF.  For information consult the CIF home page http://www.iucr.org/  #
# cif/home.html                                                              #
#                                                                            #
# This file may be used for bona fide research purposes within the           #
# scientific community so long as proper attribution is given to the journal # 
# article from which it was obtained.                                        #
#                                                                            #
##############################################################################
                                             
data_global
_audit_creation_method     'SHELXL and local programs'
_journal_date_recd_electronic     2010-12-20
_journal_date_accepted     2011-01-08
_journal_name_full     'Acta Crystallographica, Section E'
_journal_year     2011
_journal_volume     67
_journal_issue      2
_journal_page_first     m266
_journal_page_last     m267
_journal_paper_category     QM
_journal_coeditor_code     BT5444
_publ_contact_author_name     'Fanwick, Phillip E.'
_publ_contact_author_address
;
Department of Chemistry
Purdue University
560 Oval Dr.
W. Lafayette
IN 47907-2084
USA
;
_publ_contact_author_email     'pfanwick@purdue.edu'
_publ_contact_author_fax     '1(765)4940239'
_publ_contact_author_phone     '1(765)4944572'
_publ_section_title
;
Bis(2-amino-6-methylpyridinium)
<i>trans</i>-diaquabis(pyrazine-2,3-dicarboxylato)cobaltate(II)
octahydrate
;
loop_
    _publ_author_name
    _publ_author_footnote
    _publ_author_address
    'Eshtiagh-Hosseini, Hossein' .
;
Department of Chemistry, School of Sciences, Ferdowsi University of Mashhad,
Mashhad, Iran
;
    'Alfi, Nafiseh' .
;
Department of Chemistry, School of Sciences, Ferdowsi University of Mashhad,
Mashhad, Iran
;
    'Mirzaei, Masoud' .
;
Department of Chemistry, School of Sciences, Ferdowsi University of Mashhad,
Mashhad, Iran
;
    'Fanwick, Philip E.' .
;
Department of Chemistry
Purdue University
W. Lafayette
IN 47907
USA
;
data_I
_chemical_name_systematic
;
Bis(2-amino-6-methylpyridinium)
<i>trans</i>-diaquabis(pyrazine-2,3-dicarboxylato)cobaltate(II)
octahydrate
;
_chemical_formula_moiety     '2(C6 H9 N2 +), C12 H8 Co N4 O10 2-, 8 (H2 O)'
_chemical_formula_sum     'C24 H42 Co1 N8 O18'
_chemical_formula_structural     ?
_chemical_formula_iupac     '(C6 H9 N2)2 [Co (C6 H2 N2 O4)2 (H2 O)2], 8H2 O'
_chemical_formula_weight     789.58
_symmetry_cell_setting     triclinic
_symmetry_space_group_name_H-M     'P -1'
_symmetry_space_group_name_Hall     '-P 1'
loop_
    _symmetry_equiv_pos_as_xyz
    'x, y, z'
    '-x, -y, -z'
_cell_length_a     6.8570(4)
_cell_length_b     10.2348(5)
_cell_length_c     13.6403(10)
_cell_angle_alpha     109.604(4)
_cell_angle_beta     90.424(5)
_cell_angle_gamma     105.524(4)
_cell_volume     863.89(9)
_cell_formula_units_z     1
_cell_measurement_reflns_used     3181
_cell_measurement_theta_min     3
_cell_measurement_theta_max     71
_cell_measurement_temperature     150.0(2)
_exptl_crystal_description     chunk
_exptl_crystal_colour     'brown'
_exptl_crystal_size_max     0.20
_exptl_crystal_size_mid     0.18
_exptl_crystal_size_min     0.14
_exptl_crystal_density_diffrn     1.518
_exptl_crystal_density_meas     ?
_exptl_crystal_density_method     'not measured'
_exptl_crystal_F_000     413
_exptl_absorpt_coefficient_mu     4.681
_exptl_absorpt_correction_type     multi-scan
_exptl_absorpt_process_details     '(SCALEPACK; Otwinowski & Minor, 1997)'
_exptl_absorpt_correction_T_min     0.2800
_exptl_absorpt_correction_T_max     0.5081
_diffrn_ambient_temperature     150.0(2)
_diffrn_radiation_type     CU-K\a
_diffrn_radiation_wavelength     1.54184
_diffrn_radiation_monochromator     'confocal optics'
_diffrn_measurement_device_type     'Rigaku RAPID II'
_diffrn_measurement_method     \w
_diffrn_reflns_number     19137
_diffrn_reflns_av_R_equivalents     0.0360
_diffrn_reflns_av_sigmaI/netI     0.0214
_diffrn_reflns_theta_min     3.46
_diffrn_reflns_theta_max     71.89
_diffrn_reflns_theta_full     71.9
_diffrn_measured_fraction_theta_max     0.9260
_diffrn_measured_fraction_theta_full     0.9260
_diffrn_reflns_limit_h_min     0
_diffrn_reflns_limit_h_max     8
_diffrn_reflns_limit_k_min     -12
_diffrn_reflns_limit_k_max     12
_diffrn_reflns_limit_l_min     -16
_diffrn_reflns_limit_l_max     16
_diffrn_standards_number     0
_diffrn_standards_interval_time     .
_diffrn_standards_decay_%     ?
_refine_special_details
;
Refinement on <i>F</i>^2^ for ALL reflections except for 0 with very negative
<i>F</i>^2^ or flagged by the user for potential systematic errors. Weighted
<i>R</i>-factors <i>wR</i> and all goodnesses of fit <i>S</i> are based on
<i>F</i>^2^, conventional <i>R</i>-factors <i>R</i> are based on <i>F</i>,
with <i>F</i> set to zero for negative <i>F</i>^2^. The observed criterion of
<i>F</i>^2^ > \s(<i>F</i>^2^) is used only for calculating R_factor_obs
<i>etc</i>. and is not relevant to the choice of reflections for refinement.
<i>R</i>-factors based on <i>F</i>^2^ are statistically about twice as large
as those based on <i>F</i>, and <i>R</i>- factors based on ALL data will be
even larger.
;
_reflns_number_total     3152
_reflns_number_gt     3151
_reflns_threshold_expression     >2.0\s(I)
_refine_ls_structure_factor_coef     Fsqd
_refine_ls_matrix_type     full
_refine_ls_R_factor_all     0.030
_refine_ls_R_factor_gt     0.030
_refine_ls_wR_factor_gt     0.087
_refine_ls_wR_factor_ref     0.087
_refine_ls_goodness_of_fit_ref     1.043
_refine_ls_number_reflns     3152
_refine_ls_number_parameters     285
_refine_ls_number_restraints     0
_refine_ls_hydrogen_treatment     mixed
_refine_ls_weighting_scheme     calc
_refine_ls_weighting_details
              'w=1/[\s^2^(Fo^2^)+(0.0570P)^2^+0.2735P] where P=(Fo^2^+2Fc^2^)/3'
_refine_ls_shift/su_max     0.001
_refine_diff_density_max     0.23
_refine_diff_density_min     -0.40
_refine_ls_extinction_method     none
loop_
    _atom_type_symbol
    _atom_type_description
    _atom_type_scat_dispersion_real
    _atom_type_scat_dispersion_imag
    _atom_type_scat_source
    'C' 'C' 0.0181 0.0091
                         'International Tables Vol C Tables 4.2.6.8 and 6.1.1.4'
    'H' 'H' 0.0000 0.0000
                         'International Tables Vol C Tables 4.2.6.8 and 6.1.1.4'
    'Co' 'Co' -2.3653 3.6143
                         'International Tables Vol C Tables 4.2.6.8 and 6.1.1.4'
    'N' 'N' 0.0311 0.0180
                         'International Tables Vol C Tables 4.2.6.8 and 6.1.1.4'
    'O' 'O' 0.0492 0.0322
                         'International Tables Vol C Tables 4.2.6.8 and 6.1.1.4'
_computing_data_collection
                 'CrystalClear (Molecular Structure Corporation & Rigaku, 2001)'
_computing_cell_refinement     'DENZO/SCALEPACK (Otwinowski & Minor, 1997)'
_computing_data_reduction     'DENZO/SCALEPACK (Otwinowski & Minor, 1997)'
_computing_structure_solution
;
SIR2004 (Burla <i>et al.</i>, 2005)
;
_computing_structure_refinement     'SHELXL97 (Sheldrick, 2008)'
_computing_molecular_graphics
;
ORTEP (Johnson, 1976) and
PLATON (Spek, 2009)
;
_computing_publication_material
                                 'SHELXL97 (Sheldrick, 2008) and local programs'
loop_
    _atom_site_label
    _atom_site_fract_x
    _atom_site_fract_y
    _atom_site_fract_z
    _atom_site_U_iso_or_equiv
    _atom_site_adp_type
    _atom_site_calc_flag
    _atom_site_refinement_flags
    _atom_site_occupancy
    _atom_site_disorder_assembly
    _atom_site_disorder_group
    Co1 1.0000 0.5000 0.0000 0.01861(12) Uani d S 1 . .
    O1W 0.78751(19) 0.34893(13) -0.12293(10) 0.0281(3) Uani d . 1 . .
    O21 0.79587(17) 0.45953(12) 0.10552(10) 0.0244(3) Uani d . 1 . .
    O22 0.70494(18) 0.32395(14) 0.20508(10) 0.0309(3) Uani d . 1 . .
    O2W 0.4756(2) 0.56148(13) 0.22356(12) 0.0277(3) Uani d . 1 . .
    O31 0.97825(17) 0.20966(12) 0.31826(9) 0.0257(3) Uani d . 1 . .
    O32 0.77764(18) 0.02378(12) 0.18707(10) 0.0278(3) Uani d . 1 . .
    O3W 0.6610(2) 0.37101(15) 0.42401(11) 0.0318(3) Uani d . 1 . .
    O4W 0.3166(2) 0.44434(16) 0.37295(12) 0.0307(3) Uani d . 1 . .
    O5W 0.3645(2) 0.92255(14) 0.12233(11) 0.0301(3) Uani d . 1 . .
    N1 1.08935(19) 0.33770(13) 0.03478(10) 0.0185(3) Uani d . 1 . .
    N4 1.1850(2) 0.14113(14) 0.11111(11) 0.0212(3) Uani d . 1 . .
    N11 0.82673(19) 0.07875(14) 0.46263(11) 0.0201(3) Uani d . 1 . .
    N12 0.6818(2) -0.13230(16) 0.32292(12) 0.0243(3) Uani d . 1 . .
    C2 0.9819(2) 0.29538(15) 0.10633(12) 0.0179(3) Uani d . 1 . .
    C3 1.0303(2) 0.19613(16) 0.14422(13) 0.0188(3) Uani d . 1 . .
    C5 1.2920(2) 0.18647(17) 0.04140(13) 0.0219(3) Uani d . 1 . .
    C6 1.2436(2) 0.28428(17) 0.00249(13) 0.0213(3) Uani d . 1 . .
    C12 0.7163(2) -0.06269(17) 0.42549(13) 0.0200(3) Uani d . 1 . .
    C13 0.6442(2) -0.12847(18) 0.49910(14) 0.0240(4) Uani d . 1 . .
    C14 0.6901(3) -0.0497(2) 0.60314(15) 0.0286(4) Uani d . 1 . .
    C15 0.8071(3) 0.0960(2) 0.63821(14) 0.0281(4) Uani d . 1 . .
    C16 0.8729(2) 0.15970(18) 0.56645(14) 0.0239(3) Uani d . 1 . .
    C17 0.9948(3) 0.31426(18) 0.59367(16) 0.0307(4) Uani d . 1 . .
    C21 0.8125(2) 0.36383(17) 0.14298(13) 0.0215(3) Uani d . 1 . .
    C31 0.9158(2) 0.13968(17) 0.22335(13) 0.0211(3) Uani d . 1 . .
    H5 1.4018 0.1516 0.0183 0.026 Uiso calc R 1 . .
    H6 1.3200 0.3128 -0.0467 0.026 Uiso calc R 1 . .
    H11 0.869(3) 0.117(2) 0.4202(17) 0.023(5) Uiso d . 1 . .
    H13 0.5660 -0.2248 0.4768 0.029 Uiso calc R 1 . .
    H14 0.6432 -0.0930 0.6518 0.034 Uiso calc R 1 . .
    H15 0.8394 0.1485 0.7095 0.034 Uiso calc R 1 . .
    H121 0.618(3) -0.223(3) 0.3014(17) 0.032(5) Uiso d . 1 . .
    H122 0.716(3) -0.086(3) 0.2827(19) 0.035(6) Uiso d . 1 . .
    H17A 1.1225 0.3185 0.5646 0.046 Uiso calc R 1 . .
    H17B 1.0194 0.3600 0.6684 0.046 Uiso calc R 1 . .
    H17C 0.9210 0.3636 0.5655 0.046 Uiso calc R 1 . .
    H1W1 0.712(4) 0.374(3) -0.150(2) 0.044(7) Uiso d . 1 . .
    H1W2 0.729(4) 0.263(3) -0.1249(19) 0.045(7) Uiso d . 1 . .
    H2W1 0.561(4) 0.520(3) 0.191(2) 0.052(7) Uiso d . 1 . .
    H2W2 0.431(4) 0.528(3) 0.260(2) 0.037(7) Uiso d . 1 . .
    H3W1 0.728(4) 0.345(3) 0.378(2) 0.046(7) Uiso d . 1 . .
    H3W2 0.564(4) 0.389(3) 0.399(2) 0.050(7) Uiso d . 1 . .
    H4W1 0.300(4) 0.493(3) 0.430(2) 0.039(7) Uiso d . 1 . .
    H4W2 0.219(4) 0.375(3) 0.356(2) 0.051(7) Uiso d . 1 . .
    H5W1 0.478(4) 0.970(3) 0.145(2) 0.049(7) Uiso d . 1 . .
    H5W2 0.304(4) 0.977(3) 0.125(2) 0.042(7) Uiso d . 1 . .
loop_
    _atom_site_aniso_label
    _atom_site_aniso_U_11
    _atom_site_aniso_U_22
    _atom_site_aniso_U_33
    _atom_site_aniso_U_12
    _atom_site_aniso_U_13
    _atom_site_aniso_U_23
    Co1 0.02261(19) 0.01812(18) 0.0174(2) 0.00806(13) 0.00137(13) 0.00745(14)
    O1W 0.0329(6) 0.0208(6) 0.0290(8) 0.0054(5) -0.0089(5) 0.0086(5)
    O21 0.0262(6) 0.0268(6) 0.0269(7) 0.0142(5) 0.0064(5) 0.0126(5)
    O22 0.0295(6) 0.0455(7) 0.0302(8) 0.0197(5) 0.0137(5) 0.0219(6)
    O2W 0.0279(6) 0.0239(6) 0.0322(8) 0.0108(5) 0.0006(5) 0.0083(6)
    O31 0.0292(6) 0.0268(6) 0.0191(7) 0.0024(5) -0.0001(5) 0.0100(5)
    O32 0.0292(6) 0.0258(6) 0.0242(7) -0.0011(5) -0.0008(5) 0.0105(5)
    O3W 0.0355(7) 0.0367(7) 0.0249(8) 0.0124(6) 0.0078(6) 0.0113(6)
    O4W 0.0306(7) 0.0281(6) 0.0273(9) 0.0037(6) 0.0009(5) 0.0058(6)
    O5W 0.0247(6) 0.0248(6) 0.0455(9) 0.0092(5) 0.0019(5) 0.0166(6)
    N1 0.0216(6) 0.0175(6) 0.0158(7) 0.0058(5) 0.0009(5) 0.0051(5)
    N4 0.0232(6) 0.0203(6) 0.0211(8) 0.0084(5) 0.0008(5) 0.0069(5)
    N11 0.0193(6) 0.0221(6) 0.0213(8) 0.0071(5) 0.0034(5) 0.0098(6)
    N12 0.0257(7) 0.0217(7) 0.0235(9) 0.0014(6) 0.0001(6) 0.0098(6)
    C2 0.0194(7) 0.0173(7) 0.0152(9) 0.0045(5) 0.0001(6) 0.0040(6)
    C3 0.0193(7) 0.0178(7) 0.0167(9) 0.0035(5) -0.0015(6) 0.0042(6)
    C5 0.0224(7) 0.0232(7) 0.0205(9) 0.0101(6) 0.0038(6) 0.0053(6)
    C6 0.0233(7) 0.0223(7) 0.0192(9) 0.0081(6) 0.0061(6) 0.0070(6)
    C12 0.0157(7) 0.0239(7) 0.0232(10) 0.0081(6) 0.0024(6) 0.0099(7)
    C13 0.0206(7) 0.0264(8) 0.0288(11) 0.0072(6) 0.0056(6) 0.0139(7)
    C14 0.0259(8) 0.0404(10) 0.0286(11) 0.0145(7) 0.0109(7) 0.0194(8)
    C15 0.0276(8) 0.0383(9) 0.0201(10) 0.0159(7) 0.0057(7) 0.0072(8)
    C16 0.0200(7) 0.0268(8) 0.0260(10) 0.0123(6) 0.0021(6) 0.0062(7)
    C17 0.0326(9) 0.0248(8) 0.0312(11) 0.0111(7) -0.0016(7) 0.0031(7)
    C21 0.0211(7) 0.0243(8) 0.0196(9) 0.0086(6) 0.0009(6) 0.0066(7)
    C31 0.0214(7) 0.0220(7) 0.0230(10) 0.0079(6) 0.0019(6) 0.0104(7)
_geom_special_details
;
All e.s.d.'s (except the e.s.d. in the dihedral angle between two l.s. planes)
are estimated using the full covariance matrix. The cell e.s.d.'s are taken
into account individually in the estimation of e.s.d.'s in distances, angles
and torsion angles; correlations between e.s.d.'s in cell parameters are only
used when they are defined by crystal symmetry. An approximate (isotropic)
treatment of cell e.s.d.'s is used for estimating e.s.d.'s involving l.s.
planes.
;
loop_
    _geom_bond_atom_site_label_1
    _geom_bond_atom_site_label_2
    _geom_bond_site_symmetry_1
    _geom_bond_site_symmetry_2
    _geom_bond_distance
    _geom_bond_publ_flag
    Co1 O21 . 2_765 2.0790(12) ?
    Co1 O21 . . 2.0790(11) ?
    Co1 O1W . . 2.0841(12) ?
    Co1 O1W . 2_765 2.0841(12) ?
    Co1 N1 . . 2.1045(12) ?
    Co1 N1 . 2_765 2.1045(12) ?
    O1W H1W1 . . 0.77(3) ?
    O1W H1W2 . . 0.86(3) ?
    O21 C21 . . 1.2760(19) ?
    O22 C21 . . 1.228(2) ?
    O2W H2W1 . . 0.85(3) ?
    O2W H2W2 . . 0.72(3) ?
    O31 C31 . . 1.256(2) ?
    O32 C31 . . 1.244(2) ?
    O3W H3W1 . . 0.80(3) ?
    O3W H3W2 . . 0.84(3) ?
    O4W H4W1 . . 0.80(3) ?
    O4W H4W2 . . 0.80(3) ?
    O5W H5W1 . . 0.79(3) ?
    O5W H5W2 . . 0.77(3) ?
    N1 C6 . . 1.329(2) ?
    N1 C2 . . 1.344(2) ?
    N4 C5 . . 1.335(2) ?
    N4 C3 . . 1.342(2) ?
    N11 C12 . . 1.357(2) ?
    N11 C16 . . 1.363(2) ?
    N11 H11 . . 0.82(2) ?
    N12 C12 . . 1.325(2) ?
    N12 H121 . . 0.86(2) ?
    N12 H122 . . 0.84(2) ?
    C2 C3 . . 1.393(2) ?
    C2 C21 . . 1.516(2) ?
    C3 C31 . . 1.518(2) ?
    C5 C6 . . 1.388(2) ?
    C5 H5 . . 0.9300 ?
    C6 H6 . . 0.9300 ?
    C12 C13 . . 1.410(2) ?
    C13 C14 . . 1.361(3) ?
    C13 H13 . . 0.9300 ?
    C14 C15 . . 1.404(3) ?
    C14 H14 . . 0.9300 ?
    C15 C16 . . 1.365(3) ?
    C15 H15 . . 0.9300 ?
    C16 C17 . . 1.494(2) ?
    C17 H17A . . 0.9600 ?
    C17 H17B . . 0.9600 ?
    C17 H17C . . 0.9600 ?
loop_
    _geom_angle_atom_site_label_1
    _geom_angle_atom_site_label_2
    _geom_angle_atom_site_label_3
    _geom_angle_site_symmetry_1
    _geom_angle_site_symmetry_2
    _geom_angle_site_symmetry_3
    _geom_angle
    _geom_angle_publ_flag
    O21 Co1 O21 2_765 . . 180.00(7) ?
    O21 Co1 O1W 2_765 . . 90.50(5) ?
    O21 Co1 O1W . . . 89.50(5) ?
    O21 Co1 O1W 2_765 . 2_765 89.50(5) ?
    O21 Co1 O1W . . 2_765 90.50(5) ?
    O1W Co1 O1W . . 2_765 180.00(6) ?
    O21 Co1 N1 2_765 . . 100.88(5) ?
    O21 Co1 N1 . . . 79.12(5) ?
    O1W Co1 N1 . . . 92.48(5) ?
    O1W Co1 N1 2_765 . . 87.52(5) ?
    O21 Co1 N1 2_765 . 2_765 79.12(5) ?
    O21 Co1 N1 . . 2_765 100.88(5) ?
    O1W Co1 N1 . . 2_765 87.52(5) ?
    O1W Co1 N1 2_765 . 2_765 92.48(5) ?
    N1 Co1 N1 . . 2_765 180.00(6) ?
    Co1 O1W H1W1 . . . 119.7(19) ?
    Co1 O1W H1W2 . . . 122.8(17) ?
    H1W1 O1W H1W2 . . . 109(2) ?
    C21 O21 Co1 . . . 116.29(10) ?
    H2W1 O2W H2W2 . . . 110(3) ?
    H3W1 O3W H3W2 . . . 108(3) ?
    H4W1 O4W H4W2 . . . 104(3) ?
    H5W1 O5W H5W2 . . . 106(3) ?
    C6 N1 C2 . . . 118.50(13) ?
    C6 N1 Co1 . . . 128.65(11) ?
    C2 N1 Co1 . . . 112.57(10) ?
    C5 N4 C3 . . . 117.44(13) ?
    C12 N11 C16 . . . 123.77(15) ?
    C12 N11 H11 . . . 117.9(15) ?
    C16 N11 H11 . . . 118.3(15) ?
    C12 N12 H121 . . . 117.3(15) ?
    C12 N12 H122 . . . 119.2(16) ?
    H121 N12 H122 . . . 123(2) ?
    N1 C2 C3 . . . 120.37(14) ?
    N1 C2 C21 . . . 116.14(13) ?
    C3 C2 C21 . . . 123.47(14) ?
    N4 C3 C2 . . . 121.24(14) ?
    N4 C3 C31 . . . 114.49(13) ?
    C2 C3 C31 . . . 124.27(14) ?
    N4 C5 C6 . . . 121.69(14) ?
    N4 C5 H5 . . . 119.20 ?
    C6 C5 H5 . . . 119.20 ?
    N1 C6 C5 . . . 120.75(14) ?
    N1 C6 H6 . . . 119.60 ?
    C5 C6 H6 . . . 119.60 ?
    N12 C12 N11 . . . 119.07(15) ?
    N12 C12 C13 . . . 123.23(15) ?
    N11 C12 C13 . . . 117.70(15) ?
    C14 C13 C12 . . . 119.36(15) ?
    C14 C13 H13 . . . 120.30 ?
    C12 C13 H13 . . . 120.30 ?
    C13 C14 C15 . . . 121.07(16) ?
    C13 C14 H14 . . . 119.50 ?
    C15 C14 H14 . . . 119.50 ?
    C16 C15 C14 . . . 119.19(17) ?
    C16 C15 H15 . . . 120.40 ?
    C14 C15 H15 . . . 120.40 ?
    N11 C16 C15 . . . 118.88(15) ?
    N11 C16 C17 . . . 116.76(16) ?
    C15 C16 C17 . . . 124.35(17) ?
    C16 C17 H17A . . . 109.50 ?
    C16 C17 H17B . . . 109.50 ?
    H17A C17 H17B . . . 109.50 ?
    C16 C17 H17C . . . 109.50 ?
    H17A C17 H17C . . . 109.50 ?
    H17B C17 H17C . . . 109.50 ?
    O22 C21 O21 . . . 125.85(15) ?
    O22 C21 C2 . . . 118.38(14) ?
    O21 C21 C2 . . . 115.77(13) ?
    O32 C31 O31 . . . 126.69(15) ?
    O32 C31 C3 . . . 116.34(15) ?
    O31 C31 C3 . . . 116.80(13) ?
loop_
    _geom_torsion_atom_site_label_1
    _geom_torsion_atom_site_label_2
    _geom_torsion_atom_site_label_3
    _geom_torsion_atom_site_label_4
    _geom_torsion_site_symmetry_1
    _geom_torsion_site_symmetry_2
    _geom_torsion_site_symmetry_3
    _geom_torsion_site_symmetry_4
    _geom_torsion
    _geom_torsion_publ_flag
    O21 Co1 O21 C21 2_765 . . .  11E1(5)
                                        ?
    O1W Co1 O21 C21 . . . . 93.19(12) ?
    O1W Co1 O21 C21 2_765 . . . -86.81(12) ?
    N1 Co1 O21 C21 . . . . 0.57(11) ?
    N1 Co1 O21 C21 2_765 . . . -179.43(11) ?
    O21 Co1 N1 C6 2_765 . . . 3.94(14) ?
    O21 Co1 N1 C6 . . . . -176.06(14) ?
    O1W Co1 N1 C6 . . . . 94.93(14) ?
    O1W Co1 N1 C6 2_765 . . . -85.07(14) ?
    N1 Co1 N1 C6 2_765 . . .  9E1(6)
                                    ?
    O21 Co1 N1 C2 2_765 . . . 177.76(10) ?
    O21 Co1 N1 C2 . . . . -2.24(10) ?
    O1W Co1 N1 C2 . . . . -91.26(11) ?
    O1W Co1 N1 C2 2_765 . . . 88.74(11) ?
    N1 Co1 N1 C2 2_765 . . .  -10E1(6)
                                      ?
    C6 N1 C2 C3 . . . . -0.9(2) ?
    Co1 N1 C2 C3 . . . . -175.43(11) ?
    C6 N1 C2 C21 . . . . 177.95(13) ?
    Co1 N1 C2 C21 . . . . 3.44(16) ?
    C5 N4 C3 C2 . . . . 0.7(2) ?
    C5 N4 C3 C31 . . . . -179.98(13) ?
    N1 C2 C3 N4 . . . . 0.4(2) ?
    C21 C2 C3 N4 . . . . -178.37(14) ?
    N1 C2 C3 C31 . . . . -178.80(14) ?
    C21 C2 C3 C31 . . . . 2.4(2) ?
    C3 N4 C5 C6 . . . . -1.4(2) ?
    C2 N1 C6 C5 . . . . 0.3(2) ?
    Co1 N1 C6 C5 . . . . 173.81(11) ?
    N4 C5 C6 N1 . . . . 0.9(2) ?
    C16 N11 C12 N12 . . . . -179.22(14) ?
    C16 N11 C12 C13 . . . . 0.6(2) ?
    N12 C12 C13 C14 . . . . 178.72(15) ?
    N11 C12 C13 C14 . . . . -1.1(2) ?
    C12 C13 C14 C15 . . . . 0.3(2) ?
    C13 C14 C15 C16 . . . . 1.0(2) ?
    C12 N11 C16 C15 . . . . 0.7(2) ?
    C12 N11 C16 C17 . . . . -179.59(14) ?
    C14 C15 C16 N11 . . . . -1.5(2) ?
    C14 C15 C16 C17 . . . . 178.83(15) ?
    Co1 O21 C21 O22 . . . . -179.10(14) ?
    Co1 O21 C21 C2 . . . . 1.06(18) ?
    N1 C2 C21 O22 . . . . 177.04(14) ?
    C3 C2 C21 O22 . . . . -4.1(2) ?
    N1 C2 C21 O21 . . . . -3.1(2) ?
    C3 C2 C21 O21 . . . . 175.73(14) ?
    N4 C3 C31 O32 . . . . -85.16(17) ?
    C2 C3 C31 O32 . . . . 94.11(19) ?
    N4 C3 C31 O31 . . . . 90.54(17) ?
    C2 C3 C31 O31 . . . . -90.20(19) ?
loop_
    _geom_hbond_atom_site_label_D
    _geom_hbond_atom_site_label_H
    _geom_hbond_atom_site_label_A
    _geom_hbond_site_symmetry_D
    _geom_hbond_site_symmetry_A
    _geom_hbond_distance_DH
    _geom_hbond_distance_HA
    _geom_hbond_distance_DA
    _geom_hbond_angle_DHA
    _geom_hbond_publ_flag
    N11 H11 O31 . . 0.82(2) 1.98(2) 2.794(3) 179(2) yes
    N12 H121 O2W . 1_545 0.86(3) 2.05(2) 2.900(2) 170(2) yes
    N12 H122 O32 . . 0.84(3) 1.97(3) 2.804(3) 176(2) yes
    O1W H1W1 O2W . 2_665 0.78(3) 1.99(3) 2.770(3) 178(3) yes
    O1W H1W2 O5W . 2_665 0.85(3) 1.85(3) 2.697(2) 172(3) yes
    O2W H2W1 O21 . . 0.85(3) 2.10(3) 2.942(3) 168(3) yes
    O2W H2W2 O4W . . 0.72(3) 2.07(3) 2.784(3) 176(2) yes
    O3W H3W2 O4W . . 0.83(3) 1.99(3) 2.811(3) 167(3) yes
    O4W H4W1 O3W . 2_666 0.80(3) 1.98(2) 2.755(2) 165(3) yes
    O4W H4W2 O31 . 1_455 0.80(2) 1.94(2) 2.738(2) 178(3) yes
    O5W H5W1 O32 . 1_565 0.79(2) 2.00(3) 2.767(2) 161(3) yes
    O5W H5W2 N4 . 1_465 0.77(3) 2.11(3) 2.871(3) 167(3) yes
