# Supplementary material for: Bis(2-amino-6-methyl­pyridinium) trans-diaqua­bis­(pyrazine-2,3-dicarboxyl­ato)cobaltate(II) octa­hydrate
Source: Acta Crystallogr Sect E Struct Rep Online. 2011 Jan 29;67(Pt 2):m266–7. doi: 10.1107/S1600536811001127 (PMC3051538; doi:10.1107/S1600536811001127)
Supplement: Supplementary file 2 [file e-67-0m266-Isup2.hkl]

# 
# h,k,l, Fc-squared, Fo-squared, sigma(Fo-squared) and status flag 
# 
data_I
_shelx_title ' xl in P-1' 
_shelx_refln_list_code          4 
_shelx_F_calc_maximum       62.45 
_exptl_crystal_F_000       371.00 
_reflns_d_resolution_high  0.8111 
 
loop_ 
 _symmetry_equiv_pos_as_xyz 
 'x, y, z' 
 '-x, -y, -z' 
 
_cell_length_a     6.8570 
_cell_length_b    10.2348 
_cell_length_c    13.6403 
_cell_angle_alpha 109.604 
_cell_angle_beta   90.424 
_cell_angle_gamma 105.524 
 
_shelx_F_squared_multiplier     1.000 
 
loop_ 
 _refln_index_h 
 _refln_index_k 
 _refln_index_l 
 _refln_F_squared_calc 
 _refln_F_squared_meas 
 _refln_F_squared_sigma 
 _refln_observed_status 
   1   0   0     3082.02     2668.92     29.88 o 
   2   0   0     2328.09     2423.76     28.65 o 
   3   0   0     1901.22     2018.02     22.67 o 
   4   0   0      965.92      992.61     12.18 o 
   5   0   0      200.29      181.97      3.96 o 
   6   0   0      771.41      709.73     14.70 o 
   7   0   0        5.87        6.08      1.04 o 
   8   0   0        8.53        8.59      0.79 o 
  -8   1   0       15.67       15.11      1.01 o 
  -7   1   0       66.02       75.00      2.05 o 
  -6   1   0      199.41      194.92      4.30 o 
  -5   1   0       39.86       36.50      1.01 o 
  -4   1   0      238.61      217.10      2.59 o 
  -3   1   0      187.96      198.02      2.23 o 
  -1   1   0      668.40      672.89      7.40 o 
   0   1   0       13.20       15.76      0.21 o 
   1   1   0       21.33       25.87      0.33 o 
   2   1   0      319.65      359.24      4.08 o 
   3   1   0       33.12       27.96      0.41 o 
   4   1   0     1302.83     1274.51     15.60 o 
   5   1   0       60.19       56.09      1.32 o 
   6   1   0        5.57        5.40      0.78 o 
   7   1   0        4.21        5.14      0.94 o 
  -8   2   0        5.60        6.86      0.58 o 
  -7   2   0      148.82      159.51      3.91 o 
  -6   2   0      120.38      117.72      2.66 o 
  -5   2   0      119.54      104.51      2.03 o 
  -4   2   0       92.02       76.74      1.06 o 
  -3   2   0     1812.14     2057.75     23.15 o 
  -1   2   0       64.87       63.01      0.80 o 
   0   2   0      432.02      445.74      5.46 o 
   2   2   0      471.28      421.29      5.06 o 
   3   2   0      313.10      341.85      4.13 o 
   4   2   0       13.15       10.37      0.39 o 
   5   2   0       25.77       24.00      0.79 o 
   6   2   0       71.69       66.30      2.34 o 
   7   2   0      198.01      211.48     10.80 o 
  -8   3   0       25.32       23.95      0.83 o 
  -7   3   0       39.97       43.26      1.33 o 
  -6   3   0      699.80      659.00     12.66 o 
  -5   3   0       73.26       80.14      1.59 o 
  -4   3   0     1223.10     1259.22     16.44 o 
  -3   3   0      163.95      138.86      1.66 o 
  -1   3   0     1724.56     1735.17     21.21 o 
   0   3   0      129.66      128.89      1.61 o 
   1   3   0      100.69      103.62      1.28 o 
   2   3   0      282.90      248.09      3.11 o 
   3   3   0       78.17       83.13      1.12 o 
   4   3   0      577.00      580.10     12.05 o 
   5   3   0       16.04       15.21      0.66 o 
   6   3   0        9.77       10.51      0.96 o 
  -8   4   0       26.72       28.03      0.89 o 
  -7   4   0       19.97       24.57      0.85 o 
  -6   4   0      149.29      139.22      2.69 o 
  -5   4   0      729.21      701.17     12.58 o 
  -4   4   0     1370.01     1485.78     18.21 o 
  -3   4   0     1053.19     1079.26     12.50 o 
  -2   4   0     2984.00     3070.82     37.43 o 
  -1   4   0      113.55      100.10      1.41 o 
   0   4   0      829.44      940.11     12.25 o 
   1   4   0     1421.94     1390.24     16.51 o 
   2   4   0      266.69      282.66      3.55 o 
   3   4   0       19.63       19.97      0.53 o 
   4   4   0      731.17      664.41     13.83 o 
   5   4   0       17.33       13.90      0.77 o 
   6   4   0       58.02       40.37      1.56 o 
  -8   5   0        3.99        5.80      0.78 o 
  -7   5   0       66.96       70.32      1.69 o 
  -6   5   0      536.38      523.14     10.14 o 
  -5   5   0      227.58      220.60      4.36 o 
  -4   5   0      212.33      222.67      3.89 o 
  -3   5   0      645.02      651.69      8.55 o 
  -2   5   0       46.09       45.42      0.66 o 
  -1   5   0      141.96      130.41      1.73 o 
   0   5   0     1010.37     1060.19     13.43 o 
   1   5   0      342.46      337.35      4.67 o 
   2   5   0       16.85       21.53      0.62 o 
   3   5   0       15.61       16.31      0.75 o 
   4   5   0      158.54      154.89      4.77 o 
   5   5   0       61.18       65.06      2.74 o 
   6   5   0        4.87        4.54      1.55 o 
  -8   6   0      100.60       97.05      3.06 o 
  -7   6   0       68.91       64.14      1.46 o 
  -6   6   0       76.71       79.66      1.76 o 
  -5   6   0      359.32      342.46      6.71 o 
  -4   6   0      295.63      281.86      5.17 o 
  -3   6   0      513.43      485.83      7.86 o 
  -2   6   0      471.95      499.74      6.60 o 
  -1   6   0      344.72      365.20      4.72 o 
   0   6   0      788.49      838.13     11.41 o 
   1   6   0     2053.91     2069.13     39.41 o 
   2   6   0        7.77        7.48      0.54 o 
   3   6   0        7.02        5.71      0.87 o 
   4   6   0       41.75       46.18      1.73 o 
   5   6   0       14.70       13.67      0.95 o 
  -7   7   0       24.61       22.52      0.79 o 
  -6   7   0      160.58      156.76      3.43 o 
  -5   7   0      393.81      384.24      7.52 o 
  -4   7   0       31.56       33.94      0.85 o 
  -3   7   0      141.33      132.67      2.38 o 
  -2   7   0       98.84       84.19      1.70 o 
  -1   7   0      320.11      286.98      5.62 o 
   0   7   0      215.41      217.47      4.72 o 
   1   7   0      176.58      157.54      3.47 o 
   2   7   0       16.41       19.05      0.95 o 
   3   7   0      185.54      194.79      5.13 o 
   4   7   0      128.69      130.70      4.95 o 
   5   7   0       49.89       45.32      1.76 o 
  -7   8   0       10.17       10.68      0.50 o 
  -6   8   0      147.50      152.03      3.38 o 
  -5   8   0       95.57       99.99      2.31 o 
  -4   8   0      359.59      359.68      6.56 o 
  -3   8   0      298.94      306.68      5.30 o 
  -2   8   0        9.50       10.92      0.63 o 
  -1   8   0      535.72      495.97      9.67 o 
   0   8   0       45.68       39.98      1.09 o 
   1   8   0       53.28       47.38      1.40 o 
   2   8   0       16.17       15.25      1.02 o 
   3   8   0       56.83       50.67      1.52 o 
   4   8   0       12.87       14.21      0.78 o 
  -7   9   0       39.56       51.31      2.08 o 
  -6   9   0       10.38       14.81      0.66 o 
  -5   9   0      175.59      192.52      4.15 o 
  -4   9   0       11.95       14.00      0.62 o 
  -3   9   0       15.46       17.79      0.65 o 
  -2   9   0      108.75      102.77      2.09 o 
  -1   9   0      115.37      120.85      2.82 o 
   0   9   0        7.16       10.06      0.71 o 
   1   9   0       12.32       12.11      0.81 o 
   2   9   0       16.07       15.50      0.83 o 
   3   9   0      102.04      115.06      3.67 o 
  -6  10   0      203.59      209.18      4.87 o 
  -5  10   0        8.02        9.11      0.56 o 
  -4  10   0       96.83      101.99      2.13 o 
  -3  10   0      560.57      563.51     10.14 o 
  -2  10   0      307.98      316.96      6.23 o 
  -1  10   0      325.41      326.36      6.38 o 
   0  10   0       14.44       13.87      0.65 o 
   1  10   0       34.10       37.97      1.12 o 
   2  10   0      204.89      215.49      5.68 o 
  -5  11   0        6.15        7.18      0.58 o 
  -4  11   0       58.69       59.69      1.76 o 
  -3  11   0      134.14      143.33      2.91 o 
  -2  11   0      183.34      190.86      3.77 o 
  -1  11   0       48.69       50.89      1.19 o 
   0  11   0        6.57        7.02      0.61 o 
   2 -12   1        8.98       10.63      0.57 o 
   3 -12   1      344.10      372.21     13.35 o 
  -1 -11   1        6.75       10.76      0.77 o 
   0 -11   1      100.17       97.76      2.29 o 
   1 -11   1       39.16       35.58      0.95 o 
   2 -11   1       78.98       85.85      1.83 o 
   3 -11   1       68.13       65.90      1.48 o 
   4 -11   1        6.83        8.39      0.50 o 
   5 -11   1        6.35        7.10      0.43 o 
  -2 -10   1        4.40        5.24      0.53 o 
  -1 -10   1       73.32       74.17      1.96 o 
   0 -10   1       87.05       82.07      1.82 o 
   1 -10   1        6.22        6.38      0.55 o 
   2 -10   1       39.23       40.51      1.09 o 
   3 -10   1      663.33      671.09     12.09 o 
   4 -10   1        8.47        9.75      0.60 o 
   5 -10   1       12.46       12.19      0.62 o 
   6 -10   1        6.28        8.48      0.47 o 
  -3  -9   1      436.65      449.74     10.29 o 
  -2  -9   1       86.20       90.85      2.47 o 
  -1  -9   1        6.18        5.66      0.74 o 
   0  -9   1        6.55        6.47      0.62 o 
   1  -9   1      247.52      227.80      4.57 o 
   2  -9   1      468.82      480.94      9.32 o 
   3  -9   1      361.66      353.14      6.11 o 
   4  -9   1       57.42       54.43      1.39 o 
   5  -9   1      221.68      220.91      4.80 o 
   6  -9   1      184.57      182.79      3.96 o 
   7  -9   1      374.91      412.14     10.44 o 
  -4  -8   1       78.82       87.28      3.34 o 
  -3  -8   1       17.04       14.71      0.93 o 
  -2  -8   1       50.18       56.20      1.97 o 
  -1  -8   1        7.31        9.05      0.69 o 
   0  -8   1       78.43       78.35      1.76 o 
   1  -8   1      778.32      752.30     14.54 o 
   2  -8   1       41.78       41.19      1.02 o 
   3  -8   1       54.48       55.06      1.16 o 
   4  -8   1      100.20       95.29      1.91 o 
   5  -8   1      154.62      153.76      3.36 o 
   6  -8   1       26.57       30.56      0.99 o 
   7  -8   1       29.34       28.61      0.83 o 
  -5  -7   1        6.03        7.25      0.72 o 
  -4  -7   1       20.41       19.96      1.03 o 
  -3  -7   1      185.36      172.56      4.61 o 
  -2  -7   1      443.85      402.81      9.31 o 
  -1  -7   1        8.79        9.46      0.55 o 
   0  -7   1       53.31       60.77      1.70 o 
   1  -7   1      132.83      113.64      2.08 o 
   2  -7   1      860.86      827.51     13.26 o 
   3  -7   1       40.02       42.88      0.94 o 
   4  -7   1      442.10      419.61      7.62 o 
   5  -7   1       15.92       17.80      0.72 o 
   6  -7   1        7.46        9.09      0.57 o 
   7  -7   1      153.75      145.73      3.31 o 
   8  -7   1      194.30      158.02      8.25 o 
  -5  -6   1       89.13       90.69      3.79 o 
  -4  -6   1       13.51       13.34      0.99 o 
  -3  -6   1        8.08        9.25      0.68 o 
  -2  -6   1      497.45      445.71     10.31 o 
  -1  -6   1       54.59       58.01      1.25 o 
   0  -6   1     1907.29     2035.26     25.64 o 
   1  -6   1     1059.25     1052.62     13.74 o 
   2  -6   1      325.41      345.32      4.30 o 
   3  -6   1      316.04      336.23      5.51 o 
   4  -6   1     2009.44     1982.25     37.73 o 
   5  -6   1       32.66       33.16      0.89 o 
   6  -6   1      256.49      236.58      4.73 o 
   7  -6   1      271.25      278.43      6.00 o 
   8  -6   1      110.51       98.66      3.13 o 
  -6  -5   1      106.21      108.81      5.81 o 
  -5  -5   1        4.87        3.56      0.73 o 
  -4  -5   1      163.55      158.81      3.93 o 
  -3  -5   1       40.84       36.58      1.18 o 
  -2  -5   1     1176.53     1182.51     21.12 o 
  -1  -5   1      214.84      213.45      2.97 o 
   0  -5   1      322.29      272.95      3.30 o 
   1  -5   1      578.35      603.74      7.43 o 
   2  -5   1      862.21      891.28     10.95 o 
   3  -5   1      359.89      354.92      4.17 o 
   4  -5   1      792.72      749.63     12.66 o 
   5  -5   1       11.14       11.75      0.47 o 
   6  -5   1      288.88      280.15      5.19 o 
   7  -5   1       23.05       21.29      0.73 o 
   8  -5   1      157.47      162.03      4.38 o 
  -6  -4   1        6.35        7.06      0.90 o 
  -5  -4   1       13.51       13.98      0.65 o 
  -4  -4   1      833.09      822.50     15.79 o 
  -3  -4   1      128.83      124.42      2.43 o 
  -2  -4   1      223.34      264.52      3.33 o 
  -1  -4   1       80.79       87.12      1.10 o 
   0  -4   1      508.70      505.58      6.04 o 
   1  -4   1      172.05      170.46      2.20 o 
   2  -4   1     1691.24     1676.45     19.90 o 
   3  -4   1       13.17       13.78      0.24 o 
   4  -4   1      473.68      510.23      6.50 o 
   5  -4   1       11.69       14.21      0.52 o 
   6  -4   1      653.47      633.43     11.47 o 
   7  -4   1       37.06       43.49      1.32 o 
   8  -4   1        4.84        7.55      0.50 o 
  -7  -3   1      207.38      181.79      9.35 o 
  -6  -3   1      121.56      125.54      4.07 o 
  -5  -3   1       30.90       25.38      0.89 o 
  -4  -3   1       45.93       42.27      1.09 o 
  -3  -3   1      596.79      637.67      8.08 o 
  -2  -3   1     3283.17     3504.96     40.32 o 
  -1  -3   1       37.82       32.92      0.43 o 
   0  -3   1      292.24      299.45      3.68 o 
   1  -3   1      274.04      255.64      3.17 o 
   2  -3   1      794.06      802.81      9.32 o 
   3  -3   1      799.24      836.43      9.69 o 
   4  -3   1     2317.99     2468.80     32.06 o 
   5  -3   1      379.15      380.39      6.92 o 
   6  -3   1      444.86      416.54      8.13 o 
   7  -3   1       43.86       47.53      1.44 o 
   8  -3   1        5.92        5.22      0.45 o 
  -7  -2   1       23.09       23.01      1.60 o 
  -6  -2   1       32.61       31.42      1.59 o 
  -5  -2   1      332.42      300.69      5.89 o 
  -4  -2   1     2992.31     2958.45     47.05 o 
  -3  -2   1      226.74      228.53      2.79 o 
  -2  -2   1       23.15       19.25      0.27 o 
  -1  -2   1      873.26      845.28      9.54 o 
   0  -2   1      404.61      379.46      4.65 o 
   1  -2   1     3315.06     3014.25     36.65 o 
   3  -2   1     2410.87     2679.46     30.11 o 
   4  -2   1      680.40      779.16      9.30 o 
   5  -2   1     1203.02     1115.12     18.79 o 
   6  -2   1      169.46      162.49      3.92 o 
   7  -2   1        8.08        6.76      0.76 o 
   8  -2   1      286.34      273.09      8.21 o 
  -7  -1   1        5.19        5.68      0.99 o 
  -6  -1   1       12.50       13.84      0.72 o 
  -5  -1   1      505.19      478.67     10.07 o 
  -4  -1   1      220.90      201.21      2.55 o 
  -3  -1   1      232.47      273.91      3.23 o 
  -2  -1   1      539.17      533.96      6.04 o 
  -1  -1   1      357.60      340.30      3.85 o 
   0  -1   1      576.44      499.95      6.28 o 
   1  -1   1       16.58       18.81      0.23 o 
   2  -1   1     1051.86     1134.83     12.80 o 
   3  -1   1      983.95     1109.91     12.50 o 
   4  -1   1       26.38       20.07      0.33 o 
   5  -1   1       12.90       19.09      0.64 o 
   6  -1   1      250.12      235.40      5.61 o 
   7  -1   1       54.08       50.44      1.68 o 
   8  -1   1       42.40       44.80      1.59 o 
  -8   0   1       10.67       11.42      1.11 o 
  -7   0   1        9.12        9.57      1.02 o 
  -6   0   1       69.03       68.01      1.72 o 
  -5   0   1      306.17      297.42      6.31 o 
  -4   0   1      369.63      375.68      4.19 o 
  -3   0   1       12.06       14.63      0.22 o 
  -2   0   1       38.78       35.95      0.45 o 
  -1   0   1      813.04      792.79      9.39 o 
   0   0   1      755.60      707.60     14.47 o 
   1   0   1     2707.17     2510.45     28.13 o 
   2   0   1      426.15      406.68      4.73 o 
   3   0   1      417.83      475.48      5.56 o 
   4   0   1     1593.47     1644.26     20.11 o 
   5   0   1      734.08      679.45     12.20 o 
   6   0   1       22.33       23.19      0.97 o 
   7   0   1       22.20       25.24      1.39 o 
   8   0   1       39.55       38.99      1.63 o 
  -7   1   1       89.81       90.45      2.15 o 
  -6   1   1       54.55       58.05      1.54 o 
  -5   1   1      487.20      470.21      9.07 o 
  -4   1   1      728.08      752.59      8.74 o 
  -3   1   1       10.37       15.56      0.24 o 
  -2   1   1      454.75      498.04      5.52 o 
  -1   1   1     3764.45     3210.25     36.91 o 
   2   1   1      944.86     1018.48     12.11 o 
   3   1   1      314.85      330.99      4.11 o 
   4   1   1      369.08      363.20      5.40 o 
   5   1   1       24.97       22.13      0.79 o 
   6   1   1      143.59      137.28      4.46 o 
   7   1   1       58.10       62.01      2.21 o 
  -8   2   1      205.49      195.89      6.13 o 
  -7   2   1      305.74      293.81      6.25 o 
  -6   2   1       98.52       97.45      2.24 o 
  -5   2   1      234.19      233.57      4.31 o 
  -4   2   1      414.91      497.96      5.98 o 
  -3   2   1      434.93      424.50      5.10 o 
  -2   2   1      758.61      759.01      8.58 o 
  -1   2   1       91.52       92.71      1.21 o 
   0   2   1       26.29       31.59      0.44 o 
   1   2   1      268.65      284.00      3.54 o 
   2   2   1      141.32      165.05      2.03 o 
   3   2   1      479.63      445.16      5.68 o 
   4   2   1       35.53       35.37      0.81 o 
   5   2   1      133.03      129.16      3.14 o 
   6   2   1      170.51      180.08      5.75 o 
   7   2   1       83.26       89.21      3.50 o 
  -8   3   1        7.44        6.92      0.50 o 
  -7   3   1      130.81      129.58      2.90 o 
  -6   3   1       43.53       40.72      1.03 o 
  -5   3   1      326.44      321.96      5.85 o 
  -4   3   1      468.97      476.81      5.90 o 
  -3   3   1      104.14      123.44      1.58 o 
  -2   3   1     1067.05     1212.63     14.04 o 
   0   3   1      143.63      178.33      2.47 o 
   1   3   1      528.98      652.82      8.03 o 
   2   3   1      438.51      470.52      5.82 o 
   3   3   1      639.33      663.76      8.43 o 
   4   3   1        7.35        6.72      0.50 o 
   5   3   1       30.92       31.41      1.21 o 
   6   3   1       59.20       57.90      1.74 o 
   7   3   1       18.86       18.59      1.43 o 
  -8   4   1        4.77        7.96      0.70 o 
  -7   4   1       15.74       20.44      0.73 o 
  -6   4   1       70.53       73.56      1.65 o 
  -5   4   1      357.24      336.64      6.15 o 
  -4   4   1      281.40      279.29      3.62 o 
  -3   4   1     2025.38     2076.09     25.35 o 
  -2   4   1       22.77       20.89      0.32 o 
  -1   4   1      416.71      397.77      5.26 o 
   0   4   1     1762.76     1884.72     24.48 o 
   1   4   1     1172.21     1230.54     16.59 o 
   2   4   1       90.67       89.43      1.29 o 
   3   4   1      465.04      434.25      8.41 o 
   4   4   1       10.52       13.07      1.02 o 
   5   4   1      347.47      359.25     13.16 o 
   6   4   1      207.74      187.76      6.89 o 
  -8   5   1       29.02       25.93      1.11 o 
  -7   5   1       13.55       15.67      0.71 o 
  -6   5   1       81.58       86.07      1.91 o 
  -5   5   1      101.99      101.31      2.14 o 
  -4   5   1      185.75      164.57      2.91 o 
  -3   5   1      899.35      875.69     11.49 o 
  -2   5   1       23.21       21.72      0.42 o 
  -1   5   1     2010.66     1997.67     25.95 o 
   0   5   1      171.37      153.39      2.02 o 
   1   5   1       14.23       16.06      0.37 o 
   2   5   1       30.31       30.47      1.02 o 
   3   5   1      214.19      193.52      4.56 o 
   4   5   1       68.94       70.17      2.91 o 
   5   5   1      134.58      140.83      5.31 o 
   6   5   1        7.36        6.42      0.99 o 
  -8   6   1       25.14       22.90      1.19 o 
  -7   6   1       59.41       67.00      1.73 o 
  -6   6   1       21.74       21.80      0.75 o 
  -5   6   1       22.47       20.81      0.69 o 
  -4   6   1      382.78      373.22      6.77 o 
  -3   6   1      121.93      108.82      1.97 o 
  -2   6   1      102.97      120.97      1.88 o 
  -1   6   1      180.96      165.77      2.54 o 
   0   6   1      401.24      421.44      7.68 o 
   1   6   1      592.08      561.93     12.88 o 
   2   6   1       60.34       51.05      1.48 o 
   3   6   1       67.84       54.27      1.80 o 
   4   6   1       13.84       13.24      1.13 o 
   5   6   1       25.84       26.10      1.28 o 
  -7   7   1        9.04       11.51      0.59 o 
  -6   7   1      253.97      254.15      5.50 o 
  -5   7   1       27.03       25.62      0.90 o 
  -4   7   1        9.43       10.53      0.51 o 
  -3   7   1      139.16      140.87      2.68 o 
  -2   7   1        9.99       10.26      0.52 o 
  -1   7   1      398.99      373.21      7.29 o 
   0   7   1      385.56      368.43      7.83 o 
   1   7   1        7.21        6.80      0.79 o 
   2   7   1        9.91       10.66      0.79 o 
   3   7   1      454.06      438.34     13.02 o 
   4   7   1        8.05        7.95      0.87 o 
  -7   8   1       70.17       64.47      1.93 o 
  -6   8   1      127.29      130.80      2.98 o 
  -5   8   1       38.67       44.80      1.27 o 
  -4   8   1        8.00        7.82      0.54 o 
  -3   8   1      110.28      109.80      2.04 o 
  -2   8   1      224.41      212.79      3.97 o 
  -1   8   1      272.40      260.99      5.64 o 
   0   8   1       19.71       15.96      0.86 o 
   1   8   1      219.08      208.45      4.60 o 
   2   8   1       22.63       21.79      0.86 o 
   3   8   1      120.47      127.78      3.44 o 
   4   8   1      204.55      200.22      7.37 o 
  -6   9   1      117.68      124.58      2.72 o 
  -5   9   1      274.36      280.12      5.93 o 
  -4   9   1       42.89       44.22      1.03 o 
  -3   9   1       18.14       20.21      0.68 o 
  -2   9   1       87.55       85.70      1.90 o 
  -1   9   1      152.18      162.11      3.59 o 
   0   9   1       96.09       96.28      2.17 o 
   1   9   1       21.23       19.05      0.85 o 
   2   9   1        4.79        5.39      0.60 o 
   3   9   1       60.93       60.55      2.03 o 
  -6  10   1      256.61      272.13      8.05 o 
  -5  10   1        5.08        5.80      0.50 o 
  -4  10   1       62.58       61.72      1.40 o 
  -3  10   1      357.83      376.35      7.92 o 
  -2  10   1      188.44      188.53      3.78 o 
  -1  10   1       37.13       33.01      1.10 o 
   0  10   1       24.78       24.14      0.87 o 
   1  10   1       28.92       30.52      0.90 o 
  -4  11   1       27.50       33.73      1.22 o 
  -3  11   1       17.15       17.79      0.73 o 
  -2  11   1      396.99      426.72      9.78 o 
  -1  11   1       12.04       12.59      0.63 o 
   0  11   1       49.93       55.31      2.18 o 
   1 -12   2       82.76       85.38      2.32 o 
   2 -12   2       96.62       98.66      2.20 o 
   3 -12   2        5.67        7.77      0.52 o 
   4 -12   2        4.96        6.58      0.88 o 
  -1 -11   2       65.01       68.52      1.60 o 
   0 -11   2       44.95       42.99      1.18 o 
   1 -11   2        6.08        6.39      0.47 o 
   2 -11   2       47.36       48.93      1.12 o 
   3 -11   2      113.45      109.28      2.10 o 
   4 -11   2      153.01      170.05      3.40 o 
   5 -11   2       33.21       33.97      0.94 o 
  -2 -10   2        5.81        7.45      0.66 o 
  -1 -10   2       24.51       21.80      0.96 o 
   0 -10   2      124.46      126.99      2.86 o 
   1 -10   2       44.76       41.13      1.07 o 
   2 -10   2      125.30      125.56      2.46 o 
   3 -10   2      221.86      213.36      3.79 o 
   4 -10   2        8.22        9.94      0.61 o 
   5 -10   2       19.38       20.61      0.81 o 
   6 -10   2      119.79      120.30      2.65 o 
  -3  -9   2      133.28      143.50      3.48 o 
  -2  -9   2       96.04      102.52      2.69 o 
  -1  -9   2      125.67      115.40      2.70 o 
   0  -9   2      209.94      211.72      4.64 o 
   1  -9   2        7.51        8.78      0.63 o 
   2  -9   2      115.00      107.10      2.15 o 
   3  -9   2      533.25      518.73      8.85 o 
   4  -9   2      914.98      907.87     16.31 o 
   5  -9   2       17.40       20.61      0.79 o 
   6  -9   2        6.13        7.03      0.56 o 
   7  -9   2      289.95      309.81      7.07 o 
  -4  -8   2      144.33      146.10      4.54 o 
  -3  -8   2      134.99      126.62      3.55 o 
  -2  -8   2       70.90       65.28      1.91 o 
  -1  -8   2       11.90       11.72      0.77 o 
   0  -8   2      349.54      309.58      6.07 o 
   1  -8   2       14.37       15.68      0.57 o 
   2  -8   2      566.08      558.30      9.52 o 
   3  -8   2      175.18      175.81      3.15 o 
   4  -8   2       23.75       25.84      0.75 o 
   5  -8   2      328.49      333.17      7.02 o 
   6  -8   2      461.46      469.75      9.07 o 
   7  -8   2       11.67       12.21      0.69 o 
  -5  -7   2        3.87        5.30      0.61 o 
  -4  -7   2      138.78      139.88      3.75 o 
  -3  -7   2        6.50       10.32      0.79 o 
  -2  -7   2        9.46        9.95      0.72 o 
  -1  -7   2      407.51      372.29      7.81 o 
   0  -7   2       55.02       47.66      1.24 o 
   1  -7   2      956.31      972.79     16.44 o 
   2  -7   2      306.52      277.86      4.79 o 
   3  -7   2        9.85       10.02      0.47 o 
   4  -7   2      260.98      252.21      4.64 o 
   5  -7   2      204.47      205.53      4.12 o 
   6  -7   2      104.33      113.58      2.41 o 
   7  -7   2        8.27        8.78      0.59 o 
   8  -7   2       80.44       71.79      3.88 o 
  -5  -6   2       13.92        9.84      0.64 o 
  -4  -6   2       15.46       17.57      0.94 o 
  -3  -6   2       40.22       36.85      1.25 o 
  -2  -6   2      528.87      494.58     11.37 o 
  -1  -6   2       26.12       26.41      0.70 o 
   0  -6   2      126.58      156.86      2.23 o 
   1  -6   2       14.17       16.65      0.35 o 
   2  -6   2     1030.63     1023.58     13.85 o 
   3  -6   2       27.64       25.04      0.53 o 
   4  -6   2       85.46       80.80      1.73 o 
   5  -6   2       52.44       54.68      1.31 o 
   6  -6   2       44.39       42.18      1.22 o 
   7  -6   2       25.44       25.88      0.93 o 
   8  -6   2      315.39      294.83     10.68 o 
  -5  -5   2       15.81       16.13      0.70 o 
  -4  -5   2       13.15       16.28      0.74 o 
  -3  -5   2       40.55       35.06      1.02 o 
  -2  -5   2      195.05      182.69      3.41 o 
  -1  -5   2      732.10      771.42      9.19 o 
   0  -5   2     3338.11     3604.15     42.63 o 
   1  -5   2      935.97      986.96     11.76 o 
   2  -5   2     1994.28     2100.48     24.94 o 
   3  -5   2      936.88      938.42     10.90 o 
   4  -5   2      416.91      411.36      6.67 o 
   5  -5   2      244.96      237.97      4.41 o 
   6  -5   2      801.90      756.77     14.58 o 
   7  -5   2      183.99      171.54      3.76 o 
   8  -5   2      107.60      120.40      3.48 o 
  -6  -4   2        4.78        4.53      0.68 o 
  -5  -4   2        6.42        6.96      0.53 o 
  -4  -4   2      387.44      374.06      7.32 o 
  -3  -4   2     1516.24     1467.46     28.06 o 
  -2  -4   2     1046.30     1042.71     12.79 o 
  -1  -4   2      289.81      356.79      4.31 o 
   0  -4   2       26.16       24.73      0.36 o 
   2  -4   2      453.31      448.56      5.39 o 
   3  -4   2       41.56       33.78      0.46 o 
   4  -4   2     2319.87     2363.43     31.81 o 
   5  -4   2       25.22       27.68      0.69 o 
   6  -4   2       63.82       57.65      1.39 o 
   7  -4   2      148.75      147.01      3.39 o 
   8  -4   2       10.75        9.56      0.54 o 
  -7  -3   2      191.61      190.38      9.68 o 
  -6  -3   2      197.54      205.20      4.77 o 
  -5  -3   2      177.85      163.30      3.97 o 
  -4  -3   2       35.60       36.24      0.96 o 
  -3  -3   2     1170.08     1224.65     15.45 o 
  -2  -3   2       30.70       42.49      0.56 o 
  -1  -3   2     1009.52     1062.00     12.29 o 
   0  -3   2      616.87      598.62      7.34 o 
   1  -3   2       83.80      116.52      1.48 o 
   2  -3   2       49.98       52.51      0.64 o 
   3  -3   2     1195.56     1233.53     14.25 o 
   4  -3   2       11.10       14.54      0.28 o 
   5  -3   2       33.74       35.32      0.84 o 
   6  -3   2      279.67      271.59      5.86 o 
   7  -3   2        8.18       10.43      0.76 o 
   8  -3   2       18.12       18.69      0.98 o 
  -6  -2   2        5.15        7.66      0.97 o 
  -5  -2   2        6.59        7.21      0.59 o 
  -4  -2   2       20.94       20.11      0.51 o 
  -3  -2   2     1025.79     1091.12     12.32 o 
  -2  -2   2       88.52       91.18      1.11 o 
  -1  -2   2      132.14      148.15      1.70 o 
   0  -2   2     1263.14     1271.10     15.97 o 
   1  -2   2     2493.40     2452.42     29.82 o 
   2  -2   2      545.23      569.91      6.64 o 
   3  -2   2       48.43       37.66      0.52 o 
   4  -2   2      227.45      221.14      2.77 o 
   5  -2   2       84.71       80.63      1.89 o 
   6  -2   2      821.61      790.92     16.55 o 
   7  -2   2      156.56      152.24      3.68 o 
   8  -2   2       60.20       64.30      2.13 o 
  -7  -1   2      197.44      183.55      5.61 o 
  -6  -1   2       43.02       42.17      1.27 o 
  -5  -1   2      806.45      781.22     16.25 o 
  -4  -1   2      122.89      126.94      1.55 o 
  -3  -1   2      885.26      919.43     10.38 o 
  -2  -1   2      497.08      529.67      5.99 o 
  -1  -1   2      213.74      245.21      2.95 o 
   0  -1   2      627.47      621.80      7.81 o 
   1  -1   2       16.51       19.62      0.29 o 
   2  -1   2       11.94       12.93      0.19 o 
   3  -1   2      841.72      869.05     10.64 o 
   4  -1   2       17.67       14.52      0.31 o 
   5  -1   2       21.13       23.53      0.72 o 
   6  -1   2       14.02       13.20      0.77 o 
   7  -1   2       15.67       19.33      1.06 o 
   8  -1   2      182.50      178.67      5.33 o 
  -8   0   2       77.46       74.03      3.92 o 
  -7   0   2       55.70       53.97      1.85 o 
  -6   0   2      120.56      119.83      2.74 o 
  -5   0   2      114.60      104.99      2.38 o 
  -4   0   2       24.49       25.46      0.42 o 
  -3   0   2     1251.52     1313.30     14.43 o 
  -2   0   2      750.02      769.30      8.68 o 
  -1   0   2     1304.15     1257.67     13.79 o 
   0   0   2     1839.24     1581.54     18.67 o 
   1   0   2      757.98      857.19      9.65 o 
   2   0   2      202.95      213.06      2.44 o 
   3   0   2       24.07       28.37      0.38 o 
   4   0   2      129.55      129.40      1.80 o 
   5   0   2      123.82      112.71      2.40 o 
   6   0   2       24.17       26.10      1.18 o 
   7   0   2       49.93       55.03      2.23 o 
  -8   1   2        6.52        5.77      0.66 o 
  -7   1   2       10.62       12.61      0.70 o 
  -6   1   2       13.65       15.47      0.78 o 
  -5   1   2      130.18      121.62      2.48 o 
  -4   1   2       25.97       29.75      0.47 o 
  -3   1   2      720.85      730.19      8.27 o 
  -2   1   2     1217.36     1203.92     13.90 o 
  -1   1   2     1037.74     1059.87     12.24 o 
   0   1   2     2500.82     2406.03     28.44 o 
   2   1   2       65.43       65.41      0.89 o 
   3   1   2      184.55      181.22      2.22 o 
   4   1   2      939.50      984.50     16.63 o 
   5   1   2      342.05      346.62      7.35 o 
   6   1   2       12.82       12.21      0.82 o 
   7   1   2       79.17       83.30      2.81 o 
  -8   2   2       42.19       42.18      1.59 o 
  -7   2   2       32.29       34.57      1.09 o 
  -6   2   2      201.82      196.76      3.92 o 
  -5   2   2      203.63      187.80      3.72 o 
  -4   2   2      195.00      184.36      2.37 o 
  -3   2   2     2646.95     2679.57     32.65 o 
  -2   2   2      730.08      708.06      8.95 o 
  -1   2   2      155.24      147.49      1.84 o 
   0   2   2      548.57      548.38      7.72 o 
   3   2   2      294.76      299.75      3.74 o 
   4   2   2        8.55       11.27      0.61 o 
   5   2   2      409.05      378.53      8.73 o 
   6   2   2       84.18       80.18      2.36 o 
   7   2   2      175.90      176.06      6.76 o 
  -8   3   2      148.20      132.27      3.50 o 
  -7   3   2      351.71      318.19      6.75 o 
  -6   3   2       57.82       55.38      1.32 o 
  -5   3   2      538.90      513.27      9.25 o 
  -4   3   2      737.39      671.53      8.31 o 
  -3   3   2      921.77     1144.05     14.01 o 
  -2   3   2      403.77      502.65      6.60 o 
  -1   3   2      986.99      988.46     13.35 o 
   0   3   2       77.82       74.32      1.03 o 
   1   3   2      312.51      284.75      3.68 o 
   2   3   2      316.76      376.82      4.70 o 
   3   3   2       29.61       31.96      0.68 o 
   4   3   2      106.47      105.06      2.63 o 
   5   3   2      163.45      153.43      4.21 o 
   6   3   2        6.79        6.60      0.56 o 
  -8   4   2       21.65       21.09      0.79 o 
  -7   4   2       96.23       93.78      2.34 o 
  -6   4   2       21.55       21.31      0.77 o 
  -5   4   2      257.97      245.70      4.85 o 
  -4   4   2      147.97      157.30      2.52 o 
  -3   4   2        9.99       12.87      0.32 o 
  -2   4   2       85.62       80.80      1.13 o 
  -1   4   2       65.96       82.11      1.14 o 
   0   4   2       26.58       22.10      0.39 o 
   1   4   2      431.23      414.52      5.89 o 
   2   4   2      129.90      125.79      2.08 o 
   3   4   2        7.30        7.97      0.61 o 
   4   4   2       11.11       11.20      0.96 o 
   5   4   2        9.86       13.07      1.07 o 
   6   4   2       24.20       24.21      1.19 o 
  -8   5   2       60.95       70.77      2.97 o 
  -7   5   2      134.89      127.46      3.06 o 
  -6   5   2        6.48       10.31      0.67 o 
  -5   5   2      400.16      413.52      8.69 o 
  -4   5   2      639.00      639.81     11.51 o 
  -3   5   2       13.01        9.82      0.30 o 
  -2   5   2      452.02      454.76      6.68 o 
  -1   5   2      855.28      854.11     12.49 o 
   0   5   2       67.93       69.41      1.16 o 
   1   5   2      303.63      271.17      5.75 o 
   2   5   2       20.83       17.49      0.81 o 
   3   5   2       20.76       17.03      0.93 o 
   4   5   2      469.73      459.95     16.53 o 
   5   5   2      747.84      759.01     27.12 o 
  -8   6   2      103.69       98.60      3.81 o 
  -7   6   2       59.67       61.42      1.62 o 
  -6   6   2      284.08      286.52      6.08 o 
  -5   6   2      310.17      302.94      6.50 o 
  -4   6   2       79.39       80.83      1.64 o 
  -3   6   2       16.23       17.34      0.57 o 
  -2   6   2      919.69      895.21     14.37 o 
  -1   6   2      345.98      343.77      6.24 o 
   0   6   2      884.65      840.09     17.48 o 
   1   6   2      291.70      266.60      6.32 o 
   2   6   2      136.08      126.13      3.21 o 
   3   6   2      306.35      288.99      8.62 o 
   4   6   2       13.48       14.09      1.10 o 
   5   6   2       20.28       24.19      1.13 o 
  -7   7   2        5.17        6.85      0.50 o 
  -6   7   2      273.72      275.12      6.43 o 
  -5   7   2        6.54        7.14      0.55 o 
  -4   7   2      217.88      212.34      3.95 o 
  -3   7   2      282.02      293.82      5.40 o 
  -2   7   2      157.35      147.10      2.85 o 
  -1   7   2      221.70      226.45      4.89 o 
   0   7   2      715.03      693.62     14.51 o 
   1   7   2      116.44      117.30      2.74 o 
   2   7   2       65.25       77.26      2.19 o 
   3   7   2        5.81        7.62      0.82 o 
   4   7   2        7.26        9.68      0.73 o 
  -7   8   2       17.58       19.00      0.85 o 
  -6   8   2      103.46       94.21      2.16 o 
  -5   8   2        6.60        8.41      0.63 o 
  -4   8   2       54.68       54.28      1.18 o 
  -3   8   2       37.86       37.54      0.94 o 
  -2   8   2      104.86       98.96      2.13 o 
  -1   8   2       56.79       53.64      1.51 o 
   0   8   2       28.51       26.11      1.02 o 
   1   8   2       85.59       76.96      1.95 o 
   2   8   2      261.93      264.37      6.24 o 
   3   8   2      119.98      127.85      3.93 o 
  -6   9   2       12.50       12.68      0.69 o 
  -5   9   2       26.32       24.33      0.76 o 
  -4   9   2      108.64      112.04      2.56 o 
  -3   9   2      189.76      195.74      4.28 o 
  -2   9   2      232.54      240.09      5.65 o 
  -1   9   2       33.75       34.37      1.24 o 
   0   9   2      334.15      341.48      7.98 o 
   1   9   2        8.53        9.54      0.59 o 
   2   9   2       39.46       41.60      1.29 o 
  -5  10   2        5.18        4.11      0.50 o 
  -4  10   2      313.82      323.94      7.46 o 
  -3  10   2       81.49       84.12      2.18 o 
  -2  10   2       97.31      106.57      2.70 o 
  -1  10   2       86.72       89.00      2.35 o 
   0  10   2       12.85       11.21      0.72 o 
   1  10   2        4.27        2.42      0.49 o 
  -4  11   2       29.89       29.16      1.28 o 
  -3  11   2       35.56       36.88      1.21 o 
  -2  11   2      131.97      140.97      3.93 o 
  -1  11   2       23.87       22.27      1.90 o 
   1 -12   3       57.03       59.24      1.55 o 
   2 -12   3      174.17      174.59      4.15 o 
   3 -12   3       11.42       12.98      0.68 o 
   4 -12   3        6.98        6.01      0.87 o 
  -1 -11   3       52.20       56.68      1.52 o 
   0 -11   3       19.13       19.68      0.77 o 
   1 -11   3       25.44       24.82      0.89 o 
   2 -11   3       99.04       99.40      1.97 o 
   3 -11   3       38.73       38.91      1.06 o 
   4 -11   3      140.27      162.32      3.27 o 
   5 -11   3       63.18       63.75      1.40 o 
  -3 -10   3       25.04       25.06      1.48 o 
  -2 -10   3        5.81        7.61      0.76 o 
  -1 -10   3        8.11        8.98      0.74 o 
   0 -10   3       70.54       71.94      1.79 o 
   1 -10   3       18.75       20.51      0.72 o 
   2 -10   3      109.55      108.89      2.14 o 
   3 -10   3        8.89       10.11      0.58 o 
   4 -10   3      229.57      227.37      4.59 o 
   5 -10   3       95.15       97.20      2.27 o 
   6 -10   3       24.50       25.75      0.87 o 
  -3  -9   3        4.22        5.25      0.72 o 
  -2  -9   3      162.44      172.53      4.17 o 
  -1  -9   3       34.56       42.56      1.42 o 
   0  -9   3       13.53       13.96      0.77 o 
   1  -9   3       43.39       40.31      1.13 o 
   2  -9   3       10.29       12.09      0.54 o 
   3  -9   3       10.37       11.95      0.60 o 
   4  -9   3      642.99      626.62     11.30 o 
   5  -9   3       12.95       14.93      0.76 o 
   6  -9   3       34.58       35.81      1.13 o 
   7  -9   3       20.51       26.11      0.89 o 
  -4  -8   3        3.94        2.65      0.62 o 
  -3  -8   3      162.32      162.77      3.99 o 
  -2  -8   3      437.87      451.90     10.46 o 
  -1  -8   3       17.17       18.03      0.99 o 
   0  -8   3       39.55       37.10      1.02 o 
   1  -8   3       20.70       20.04      0.65 o 
   2  -8   3       17.24       15.84      0.52 o 
   3  -8   3      293.33      287.06      5.28 o 
   4  -8   3     1144.98     1066.45     19.12 o 
   5  -8   3      173.41      170.97      3.48 o 
   6  -8   3      143.10      145.61      3.52 o 
   7  -8   3       83.87       86.91      2.18 o 
  -5  -7   3      106.65      102.64      3.22 o 
  -4  -7   3       33.52       34.88      1.28 o 
  -3  -7   3       31.45       30.52      1.17 o 
  -2  -7   3      308.58      290.83      6.85 o 
  -1  -7   3      731.37      673.24     15.33 o 
   0  -7   3       42.26       36.87      0.82 o 
   1  -7   3      182.97      174.42      2.92 o 
   2  -7   3     1152.08     1113.66     18.82 o 
   3  -7   3      293.23      284.14      5.20 o 
   4  -7   3      137.25      128.61      2.46 o 
   5  -7   3       14.15       16.18      0.66 o 
   6  -7   3       18.28       22.78      0.88 o 
   7  -7   3      102.35      107.75      2.47 o 
   8  -7   3      274.42      251.81     13.03 o 
  -5  -6   3       38.78       38.28      1.28 o 
  -4  -6   3       13.95       11.74      0.79 o 
  -3  -6   3      448.50      426.95      9.94 o 
  -2  -6   3     1108.86     1050.67     23.79 o 
  -1  -6   3      387.71      368.14      7.18 o 
   0  -6   3       28.90       34.90      0.60 o 
   1  -6   3       15.95       25.88      0.44 o 
   2  -6   3      351.44      322.89      4.02 o 
   3  -6   3      713.31      686.40     10.09 o 
   4  -6   3      559.65      562.04     10.14 o 
   5  -6   3      544.95      524.85      9.54 o 
   6  -6   3      362.73      333.62      6.58 o 
   7  -6   3       44.86       40.95      1.03 o 
   8  -6   3        5.28        7.29      0.93 o 
  -6  -5   3       11.45        8.53      0.52 o 
  -5  -5   3       12.93       12.82      0.63 o 
  -4  -5   3       11.34       11.14      0.62 o 
  -3  -5   3       50.46       40.36      1.10 o 
  -2  -5   3      184.74      177.73      2.83 o 
  -1  -5   3      318.49      296.78      3.59 o 
   0  -5   3       17.26       25.23      0.38 o 
   1  -5   3       70.35       70.71      0.91 o 
   2  -5   3      871.59      897.16     10.71 o 
   3  -5   3      131.12      128.93      1.65 o 
   4  -5   3      319.14      320.92      4.78 o 
   5  -5   3      591.14      577.79     11.13 o 
   6  -5   3       33.59       29.91      0.90 o 
   7  -5   3        5.61        7.09      0.62 o 
   8  -5   3      150.99      143.40      4.34 o 
  -6  -4   3       25.43       22.65      1.37 o 
  -5  -4   3       17.33       19.01      0.95 o 
  -4  -4   3       11.52       13.56      0.64 o 
  -3  -4   3       25.94       23.56      0.69 o 
  -2  -4   3       14.67       13.49      0.29 o 
  -1  -4   3      152.48      127.99      1.58 o 
   0  -4   3      165.84      187.12      2.35 o 
   3  -4   3      286.12      304.57      3.79 o 
   4  -4   3      173.48      188.42      2.39 o 
   5  -4   3      478.20      460.14      8.98 o 
   6  -4   3      450.79      436.42      9.23 o 
   7  -4   3       26.39       26.74      0.99 o 
   8  -4   3       68.34       69.70      2.30 o 
  -7  -3   3      315.69      320.22     16.29 o 
  -6  -3   3       14.37       16.64      0.98 o 
  -5  -3   3       19.45       20.85      0.91 o 
  -4  -3   3      891.73      873.76     16.67 o 
  -3  -3   3     1782.66     1876.07     22.27 o 
  -2  -3   3       54.68       60.76      0.76 o 
  -1  -3   3     2222.16     2186.11     26.61 o 
   0  -3   3      267.60      291.21      3.60 o 
   1  -3   3       67.63       58.35      0.78 o 
   2  -3   3       26.32       25.79      0.37 o 
   3  -3   3      292.76      275.72      3.44 o 
   4  -3   3       66.68       77.23      1.06 o 
   5  -3   3      681.00      680.86     14.15 o 
   6  -3   3       20.25       23.14      0.91 o 
   7  -3   3        5.71        6.80      0.63 o 
   8  -3   3        5.05        6.40      0.61 o 
  -7  -2   3      298.88      282.98     10.30 o 
  -6  -2   3      473.27      475.09     14.22 o 
  -5  -2   3       91.23       88.19      1.97 o 
  -4  -2   3      258.38      258.13      4.25 o 
  -3  -2   3      203.04      231.46      2.81 o 
  -2  -2   3       28.54       34.56      0.47 o 
  -1  -2   3     1573.14     1528.99     18.14 o 
   0  -2   3     1384.52     1469.96     17.92 o 
   1  -2   3      266.32      235.13      2.83 o 
   2  -2   3       97.16      110.06      1.43 o 
   3  -2   3      630.75      649.94      7.97 o 
   4  -2   3      175.94      201.69      2.81 o 
   5  -2   3      162.53      173.17      3.74 o 
   6  -2   3       10.93       10.59      0.67 o 
   7  -2   3      130.41      146.09      3.99 o 
   8  -2   3        3.55        4.19      0.62 o 
  -7  -1   3       14.48       16.24      1.01 o 
  -6  -1   3      266.51      276.52      6.57 o 
  -5  -1   3      154.13      139.59      2.90 o 
  -4  -1   3      277.58      264.16      3.52 o 
  -3  -1   3       13.66       15.82      0.28 o 
  -2  -1   3      323.51      279.70      3.37 o 
  -1  -1   3     3899.99     3420.95     41.62 o 
   0  -1   3      467.07      497.86      6.69 o 
   1  -1   3      226.58      241.14      3.27 o 
   2  -1   3      434.08      430.08      5.13 o 
   3  -1   3     1929.68     1927.14     23.50 o 
   4  -1   3      114.61      127.38      1.96 o 
   5  -1   3       76.76       66.76      1.51 o 
   6  -1   3      142.80      133.09      3.62 o 
   7  -1   3      107.46      112.68      3.63 o 
   8  -1   3      107.33      101.82      4.04 o 
  -8   0   3        8.46        8.42      0.79 o 
  -7   0   3       97.89       96.46      2.81 o 
  -6   0   3        7.29        8.75      0.69 o 
  -5   0   3       48.90       50.71      1.11 o 
  -4   0   3     1155.44     1136.63     13.91 o 
  -3   0   3     1826.26     1801.19     19.78 o 
  -2   0   3     1270.48     1389.79     15.64 o 
   0   0   3      156.56      165.88      1.93 o 
   1   0   3      196.34      209.21      2.86 o 
   2   0   3      527.17      553.84      6.61 o 
   3   0   3     1683.93     1630.20     21.18 o 
   4   0   3       17.30       21.86      0.50 o 
   5   0   3       21.35       25.70      0.93 o 
   6   0   3       16.50       15.04      0.72 o 
   7   0   3      240.71      256.34      7.74 o 
  -7   1   3        6.96        7.38      0.72 o 
  -6   1   3      165.25      165.47      3.65 o 
  -5   1   3      241.21      224.50      4.13 o 
  -4   1   3       24.51       24.73      0.44 o 
  -3   1   3      785.38      787.90      9.66 o 
  -2   1   3      575.98      552.54      6.79 o 
  -1   1   3     3643.08     3522.57     42.84 o 
   0   1   3     1614.31     1723.57     22.35 o 
   2   1   3       44.09       47.29      0.69 o 
   3   1   3      128.42      119.43      1.59 o 
   4   1   3        7.72        8.15      0.49 o 
   5   1   3       53.76       54.35      1.59 o 
   6   1   3       66.53       63.42      1.93 o 
   7   1   3        6.35        6.77      0.69 o 
  -8   2   3       27.25       25.98      1.07 o 
  -7   2   3       13.47       13.27      0.68 o 
  -6   2   3       26.92       27.16      0.84 o 
  -5   2   3      305.70      288.92      5.29 o 
  -4   2   3       55.14       48.72      0.72 o 
  -3   2   3     1281.71     1326.75     16.74 o 
  -2   2   3       12.04       16.50      0.26 o 
  -1   2   3      830.96      952.89     12.40 o 
   0   2   3      352.57      345.43      4.54 o 
   1   2   3     1308.35     1403.45     19.66 o 
   2   2   3     2699.11     2858.36     37.11 o 
   3   2   3      323.03      330.25      5.38 o 
   4   2   3      190.33      189.25      4.45 o 
   5   2   3       38.34       35.68      1.27 o 
   6   2   3      129.38      126.57      3.51 o 
   7   2   3       49.30       43.93      2.74 o 
  -8   3   3        4.56        5.17      0.55 o 
  -7   3   3       29.52       25.29      0.82 o 
  -6   3   3      410.09      383.44      8.03 o 
  -5   3   3       22.45       26.68      0.66 o 
  -4   3   3      988.17     1008.88     14.13 o 
  -3   3   3      356.67      335.48      4.45 o 
  -2   3   3      145.19      146.15      1.97 o 
  -1   3   3      231.20      246.65      3.38 o 
   0   3   3     2817.53     2947.82     41.06 o 
   1   3   3      222.51      217.92      3.16 o 
   2   3   3       89.32      103.78      1.46 o 
   3   3   3       68.72       58.47      1.42 o 
   4   3   3      168.54      161.78      4.49 o 
   5   3   3      129.96      118.81      3.42 o 
   6   3   3      386.32      375.90     13.51 o 
  -8   4   3       72.83       76.94      3.13 o 
  -7   4   3       37.86       35.28      1.09 o 
  -6   4   3      478.61      458.75     10.50 o 
  -5   4   3      253.03      252.08      5.37 o 
  -4   4   3      955.45      996.41     19.04 o 
  -3   4   3      274.66      281.27      4.04 o 
  -2   4   3      188.95      220.21      3.15 o 
  -1   4   3       55.03       47.40      0.76 o 
   0   4   3     2674.75     2709.83     39.41 o 
   1   4   3       42.79       43.26      0.78 o 
   2   4   3       18.51       15.52      0.56 o 
   3   4   3      158.91      156.46      4.27 o 
   4   4   3      122.51      129.52      4.25 o 
   5   4   3       68.28       73.52      3.17 o 
   6   4   3        6.39        6.32      0.53 o 
  -8   5   3        3.92        3.81      0.60 o 
  -7   5   3        5.66        5.60      0.50 o 
  -6   5   3        6.74        6.47      0.71 o 
  -5   5   3       43.73       44.99      1.11 o 
  -4   5   3      931.00      882.08     16.94 o 
  -3   5   3        9.89       11.71      0.43 o 
  -2   5   3      110.18      112.48      1.70 o 
  -1   5   3      245.49      250.01      3.59 o 
   0   5   3      503.60      506.96      8.69 o 
   1   5   3      226.61      222.96      5.30 o 
   2   5   3       60.65       62.01      1.96 o 
   3   5   3      105.64       95.36      3.11 o 
   4   5   3       86.69       85.39      2.80 o 
   5   5   3       34.34       35.09      1.68 o 
  -7   6   3       12.96       14.88      0.73 o 
  -6   6   3       16.49       21.23      0.85 o 
  -5   6   3       70.27       69.00      1.56 o 
  -4   6   3        7.68       10.80      0.54 o 
  -3   6   3       15.69       20.08      0.61 o 
  -2   6   3     1126.28     1054.98     18.88 o 
  -1   6   3      414.90      392.97      8.30 o 
   0   6   3      160.28      147.16      3.30 o 
   1   6   3       63.11       57.67      1.62 o 
   2   6   3        8.14        9.74      0.84 o 
   3   6   3       59.35       60.73      2.20 o 
   4   6   3      269.29      289.02     10.70 o 
   5   6   3       40.59       39.76      2.15 o 
  -7   7   3        4.42        5.16      0.48 o 
  -6   7   3      101.96       99.77      2.73 o 
  -5   7   3      127.10      120.67      2.95 o 
  -4   7   3       90.71       83.19      2.14 o 
  -3   7   3      222.55      198.90      3.97 o 
  -2   7   3      354.26      333.87      7.83 o 
  -1   7   3       33.86       33.66      1.20 o 
   0   7   3       78.16       73.70      1.83 o 
   1   7   3      687.23      659.06     13.71 o 
   2   7   3      409.78      412.75      9.58 o 
   3   7   3        5.32        5.88      0.77 o 
   4   7   3       26.45       32.45      1.37 o 
  -7   8   3       15.65       20.24      0.93 o 
  -6   8   3       25.85       26.61      0.88 o 
  -5   8   3      203.20      189.01      3.74 o 
  -4   8   3       25.52       28.30      1.07 o 
  -3   8   3        8.30       10.69      0.70 o 
  -2   8   3      487.92      491.30     11.30 o 
  -1   8   3       37.73       38.02      1.37 o 
   0   8   3       40.29       42.31      1.48 o 
   1   8   3       96.61       95.75      2.57 o 
   2   8   3       17.62       15.75      0.77 o 
   3   8   3       13.55        9.70      0.62 o 
  -6   9   3        6.48        6.58      0.54 o 
  -5   9   3       18.56       19.69      0.80 o 
  -4   9   3       19.35       19.48      0.91 o 
  -3   9   3       96.16       99.43      2.56 o 
  -2   9   3       75.46       76.46      2.07 o 
  -1   9   3       71.49       72.70      1.96 o 
   0   9   3       44.61       44.14      1.33 o 
   1   9   3       18.14       17.55      0.78 o 
  -5  10   3      394.19      395.23     19.82 o 
  -4  10   3      178.55      181.84      5.49 o 
  -3  10   3        7.38        6.96      0.62 o 
  -2  10   3       25.42       23.38      0.93 o 
  -1  10   3       30.63       32.90      1.22 o 
   0  10   3      129.36      135.73      4.11 o 
   0 -12   4       58.39       57.11      1.76 o 
   1 -12   4      111.52      109.24      2.61 o 
   2 -12   4      160.30      165.18      3.30 o 
   3 -12   4        5.35        7.02      0.48 o 
   4 -12   4        5.28        7.58      0.85 o 
  -1 -11   4       17.84       20.31      0.78 o 
   0 -11   4      253.56      269.23      5.72 o 
   1 -11   4       21.64       23.06      0.82 o 
   2 -11   4       10.02       13.86      0.67 o 
   3 -11   4       34.64       36.35      0.91 o 
   4 -11   4        7.68       10.11      0.58 o 
   5 -11   4       12.88       13.30      0.57 o 
  -2 -10   4       39.18       40.93      1.50 o 
  -1 -10   4      159.26      172.15      4.22 o 
   0 -10   4       80.14       85.15      2.11 o 
   1 -10   4       27.01       27.60      0.90 o 
   2 -10   4       17.19       18.44      0.71 o 
   3 -10   4       56.41       55.90      1.28 o 
   4 -10   4      126.30      124.34      2.63 o 
   5 -10   4      327.21      335.32      7.74 o 
   6 -10   4      232.07      230.77      5.39 o 
  -3  -9   4       48.76       55.38      1.58 o 
  -2  -9   4       21.23       22.45      1.03 o 
  -1  -9   4      172.77      181.02      4.39 o 
   0  -9   4      365.98      355.33      7.58 o 
   1  -9   4      110.98      102.53      2.08 o 
   2  -9   4        9.50       10.56      0.57 o 
   3  -9   4      522.16      505.18      9.18 o 
   4  -9   4      697.27      657.40     11.93 o 
   5  -9   4       84.73       85.81      2.26 o 
   6  -9   4        6.73        8.60      0.68 o 
   7  -9   4       13.38       12.78      0.66 o 
  -4  -8   4       63.83       65.43      1.74 o 
  -3  -8   4      524.92      536.35     12.27 o 
  -2  -8   4      403.94      397.66      9.27 o 
  -1  -8   4      281.17      261.68      6.21 o 
   0  -8   4      111.65      110.60      2.55 o 
   1  -8   4        9.13        9.58      0.52 o 
   2  -8   4        8.77        9.46      0.46 o 
   3  -8   4      392.45      364.90      6.26 o 
   4  -8   4      249.58      237.73      4.41 o 
   5  -8   4      151.19      156.28      3.48 o 
   6  -8   4       25.34       25.82      1.06 o 
   7  -8   4       37.35       40.56      1.17 o 
  -5  -7   4       13.28       11.59      0.72 o 
  -4  -7   4       27.08       27.27      1.01 o 
  -3  -7   4       23.33       25.01      1.04 o 
  -2  -7   4      168.99      163.88      3.98 o 
  -1  -7   4      455.52      426.90      9.83 o 
   0  -7   4      290.87      288.07      4.94 o 
   1  -7   4       54.43       50.73      1.05 o 
   2  -7   4       11.04       12.85      0.44 o 
   3  -7   4      211.67      211.31      3.70 o 
   4  -7   4      357.85      354.04      6.47 o 
   5  -7   4      118.10      115.44      2.64 o 
   6  -7   4      132.81      134.33      3.02 o 
   7  -7   4      243.40      244.34      5.22 o 
  -5  -6   4        9.07        8.44      0.46 o 
  -4  -6   4        9.44       11.94      0.64 o 
  -3  -6   4      679.45      666.27     13.93 o 
  -2  -6   4      103.27      101.89      2.33 o 
  -1  -6   4       85.03       79.65      1.40 o 
   0  -6   4       63.33       53.81      0.76 o 
   1  -6   4       85.54       69.09      0.92 o 
   2  -6   4      221.69      226.76      2.78 o 
   3  -6   4     2394.72     2368.27     33.03 o 
   4  -6   4      100.31       94.25      1.73 o 
   5  -6   4      641.08      619.04     11.97 o 
   6  -6   4       66.12       63.18      1.47 o 
   7  -6   4      189.61      199.65      4.32 o 
   8  -6   4       17.15       16.25      1.42 o 
  -6  -5   4       10.65       13.01      0.86 o 
  -5  -5   4      110.40      116.97      3.21 o 
  -4  -5   4        8.55        9.50      0.66 o 
  -3  -5   4       72.96       67.78      1.67 o 
  -2  -5   4      685.67      655.15      9.59 o 
  -1  -5   4      383.00      370.66      4.75 o 
   0  -5   4       24.52       23.52      0.37 o 
   1  -5   4     2130.39     2202.21     26.91 o 
   2  -5   4      129.18      128.60      1.60 o 
   3  -5   4      129.43      131.56      1.68 o 
   4  -5   4       64.39       65.26      1.41 o 
   5  -5   4       33.19       32.68      0.89 o 
   6  -5   4       54.38       56.39      1.52 o 
   7  -5   4       99.84      102.51      2.61 o 
   8  -5   4        6.97        7.30      0.54 o 
  -6  -4   4       62.12       62.40      2.09 o 
  -5  -4   4      128.55      128.85      3.18 o 
  -4  -4   4       25.56       25.43      0.84 o 
  -3  -4   4       72.56       88.05      2.02 o 
  -2  -4   4      117.01      102.59      1.38 o 
  -1  -4   4       39.13       35.93      0.50 o 
   0  -4   4       33.52       48.41      0.63 o 
   1  -4   4     2450.15     2503.88     30.56 o 
   2  -4   4      371.80      403.76      4.99 o 
   3  -4   4      806.77      859.04     10.52 o 
   4  -4   4      279.23      284.20      4.64 o 
   5  -4   4      547.41      542.29     10.51 o 
   6  -4   4      284.44      272.54      6.41 o 
   7  -4   4      110.24      110.63      2.59 o 
   8  -4   4        4.41        5.62      0.60 o 
  -7  -3   4        3.76        4.30      0.65 o 
  -6  -3   4      584.60      597.85     15.15 o 
  -5  -3   4       72.31       66.90      1.79 o 
  -4  -3   4       13.30       15.81      0.61 o 
  -3  -3   4     1146.58     1160.97     13.83 o 
  -2  -3   4      248.51      230.57      2.89 o 
  -1  -3   4      166.61      194.88      2.50 o 
   0  -3   4     3249.29     3211.56     38.02 o 
   2  -3   4      556.92      600.41      7.38 o 
   3  -3   4      579.93      586.42      7.44 o 
   4  -3   4      700.34      682.35     10.46 o 
   5  -3   4      737.47      691.87     14.40 o 
   6  -3   4       14.88       14.36      0.70 o 
   7  -3   4       87.89       95.60      2.52 o 
   8  -3   4       33.31       33.66      1.27 o 
  -7  -2   4      274.18      289.63     10.63 o 
  -6  -2   4      589.64      560.32     16.64 o 
  -5  -2   4      518.08      496.55      9.68 o 
  -4  -2   4       44.07       36.40      0.81 o 
  -3  -2   4      143.57      153.09      1.95 o 
  -1  -2   4     2332.54     2407.50     32.34 o 
   0  -2   4       54.56       53.40      0.71 o 
   1  -2   4       11.80       14.41      0.22 o 
   2  -2   4      153.29      192.36      2.47 o 
   3  -2   4      713.15      691.07      9.35 o 
   4  -2   4     1006.03      953.01     16.09 o 
   5  -2   4       40.04       33.30      0.91 o 
   6  -2   4        7.12        7.35      0.90 o 
   7  -2   4      129.84      126.46      4.01 o 
   8  -2   4       25.16       27.22      1.44 o 
  -7  -1   4        6.23        6.45      0.90 o 
  -6  -1   4      141.54      137.51      3.50 o 
  -5  -1   4       64.94       60.11      1.40 o 
  -4  -1   4      280.14      309.19      4.84 o 
  -3  -1   4      653.65      696.17      8.56 o 
  -2  -1   4      196.21      221.15      2.68 o 
  -1  -1   4      139.17      159.17      2.19 o 
   0  -1   4      107.02      107.55      1.54 o 
   1  -1   4     1429.85     1513.81     21.09 o 
   2  -1   4      598.28      529.57      6.93 o 
   3  -1   4      147.29      126.28      1.78 o 
   4  -1   4       81.03       85.08      1.66 o 
   5  -1   4       46.79       46.86      1.43 o 
   6  -1   4       17.27       17.03      0.80 o 
   7  -1   4       34.21       40.34      1.68 o 
  -8   0   4       78.37       68.66      3.63 o 
  -7   0   4       10.94       10.83      0.83 o 
  -6   0   4      131.00      122.21      2.86 o 
  -5   0   4      243.85      222.47      4.11 o 
  -4   0   4       20.70       22.36      0.45 o 
  -3   0   4      231.68      248.98      3.11 o 
  -2   0   4     2264.69     2324.79     27.52 o 
  -1   0   4     1632.63     1647.94     20.71 o 
   0   0   4     1711.69     1867.00     22.08 o 
   1   0   4     1720.43     2055.66     26.68 o 
   2   0   4     1613.70     1638.24     22.01 o 
   3   0   4      300.51      318.18      4.73 o 
   4   0   4       45.75       45.01      1.30 o 
   5   0   4      103.24      106.22      2.74 o 
   6   0   4       62.81       66.83      1.85 o 
   7   0   4       77.30       79.47      2.72 o 
  -8   1   4      258.23      246.08      8.96 o 
  -7   1   4      275.70      282.96      7.35 o 
  -6   1   4      104.03       99.32      2.27 o 
  -5   1   4       11.69       12.56      0.58 o 
  -4   1   4     1934.79     1992.28     27.78 o 
  -3   1   4      781.42      786.44      9.96 o 
  -2   1   4     2068.13     2213.42     28.72 o 
  -1   1   4       58.38       52.76      0.73 o 
   0   1   4      356.68      383.17      4.86 o 
   1   1   4     3222.20     3536.69     44.42 o 
   3   1   4       29.17       28.28      0.58 o 
   4   1   4       15.13       13.72      0.67 o 
   5   1   4      150.77      154.04      3.79 o 
   6   1   4      187.21      188.93      4.49 o 
   7   1   4       44.89       42.43      1.56 o 
  -8   2   4       73.01       75.88      2.88 o 
  -7   2   4        4.80        4.89      0.50 o 
  -6   2   4      149.25      146.71      3.22 o 
  -5   2   4      310.25      311.17      6.03 o 
  -4   2   4      650.82      647.75     10.98 o 
  -3   2   4       14.50       16.82      0.31 o 
  -2   2   4     1296.91     1440.41     20.11 o 
  -1   2   4      833.98      892.97     12.03 o 
   0   2   4       50.21       51.94      0.76 o 
   1   2   4     2656.48     2791.87     40.55 o 
   3   2   4       65.69       58.24      1.14 o 
   4   2   4      133.40      148.42      3.60 o 
   5   2   4      370.88      372.97      8.58 o 
   6   2   4       75.58       71.15      2.10 o 
  -8   3   4      219.33      214.49      6.46 o 
  -7   3   4       49.44       49.34      1.61 o 
  -6   3   4       89.99       90.68      2.33 o 
  -5   3   4      167.58      162.88      3.52 o 
  -4   3   4      311.44      274.71      5.41 o 
  -3   3   4       99.71       83.64      1.34 o 
  -2   3   4      567.74      531.25      7.80 o 
  -1   3   4      996.25     1077.59     15.07 o 
   0   3   4       29.95       24.05      0.48 o 
   1   3   4      431.13      450.52      7.34 o 
   2   3   4      504.30      508.01      9.26 o 
   3   3   4       56.21       62.55      1.93 o 
   4   3   4       63.05       64.30      2.12 o 
   5   3   4        5.97        7.18      0.80 o 
   6   3   4      125.49      119.25      4.44 o 
  -8   4   4       29.28       29.36      1.37 o 
  -7   4   4        9.57       11.10      0.69 o 
  -6   4   4      392.41      356.78      9.23 o 
  -5   4   4      594.49      565.29     12.95 o 
  -4   4   4      295.77      260.15      5.53 o 
  -3   4   4       40.40       60.08      1.20 o 
  -2   4   4      427.19      505.85      7.44 o 
  -1   4   4       91.53       86.44      1.36 o 
   0   4   4     1701.64     1779.16     27.13 o 
   1   4   4        9.47       11.24      0.41 o 
   2   4   4       77.21       77.54      2.27 o 
   3   4   4       70.32       74.46      2.53 o 
   4   4   4      122.89      121.35      3.86 o 
   5   4   4       89.26       93.59      3.59 o 
  -7   5   4       84.94      103.08      2.84 o 
  -6   5   4       10.16        9.88      0.73 o 
  -5   5   4       10.83       12.46      0.72 o 
  -4   5   4      384.10      383.94      8.06 o 
  -3   5   4      891.55      886.86     15.81 o 
  -2   5   4       94.63       91.69      1.92 o 
  -1   5   4       89.08       84.91      1.74 o 
   0   5   4      308.63      303.71      6.57 o 
   1   5   4       15.89       17.06      0.85 o 
   2   5   4       23.82       23.92      1.06 o 
   3   5   4       89.35       93.45      3.08 o 
   4   5   4       39.37       41.70      1.60 o 
   5   5   4        3.81        5.33      0.68 o 
  -7   6   4        4.51        6.35      0.54 o 
  -6   6   4        5.44        5.32      0.69 o 
  -5   6   4       92.73      105.20      2.65 o 
  -4   6   4       18.00       18.35      0.76 o 
  -3   6   4      227.91      219.57      4.70 o 
  -2   6   4        9.12        9.78      0.57 o 
  -1   6   4      114.12      107.09      2.73 o 
   0   6   4      215.56      195.09      4.27 o 
   1   6   4       14.34       14.71      0.82 o 
   2   6   4       50.45       50.18      1.68 o 
   3   6   4       63.54       61.77      2.19 o 
   4   6   4        4.30        5.52      0.43 o 
  -7   7   4      380.91      391.58     11.43 o 
  -6   7   4       16.26       19.15      0.98 o 
  -5   7   4       20.17       20.49      0.81 o 
  -4   7   4       87.75       92.23      2.32 o 
  -3   7   4       66.24       65.10      1.79 o 
  -2   7   4       11.21       11.03      0.86 o 
  -1   7   4      839.87      806.14     18.44 o 
   0   7   4       73.62       67.22      1.89 o 
   1   7   4       33.04       33.84      1.25 o 
   2   7   4      344.39      335.84      7.86 o 
   3   7   4       55.85       52.56      1.84 o 
   4   7   4        5.49        7.25      0.70 o 
  -6   8   4       18.18       20.14      0.93 o 
  -5   8   4      131.02      130.43      3.52 o 
  -4   8   4       93.69       92.48      2.62 o 
  -3   8   4     1018.23     1066.65     26.94 o 
  -2   8   4      163.94      170.85      4.65 o 
  -1   8   4       11.98       14.34      0.94 o 
   0   8   4      156.87      149.63      4.10 o 
   1   8   4      364.30      354.79      8.24 o 
   2   8   4      137.05      128.27      3.05 o 
  -5   9   4      248.94      229.43      5.91 o 
  -4   9   4       64.19       69.41      2.33 o 
  -3   9   4       37.30       39.21      1.60 o 
  -2   9   4       57.40       63.84      1.92 o 
  -1   9   4       74.75       76.34      2.19 o 
   0   9   4        5.75        7.46      0.93 o 
   1   9   4       53.18       61.82      2.54 o 
  -4  10   4       23.92       20.61      1.10 o 
  -3  10   4       17.41       16.91      0.74 o 
  -2  10   4      293.64      246.52      7.32 o 
  -1  10   4       44.52       40.76      1.87 o 
   0 -12   5       64.17       68.44      1.97 o 
   1 -12   5      284.86      272.33      5.29 o 
   2 -12   5       40.24       41.75      1.09 o 
   3 -12   5        6.72        6.82      0.55 o 
   4 -12   5       15.88       13.62      0.73 o 
  -2 -11   5       82.43       97.48      5.19 o 
  -1 -11   5      154.07      170.98      4.08 o 
   0 -11   5      120.83      125.44      2.85 o 
   1 -11   5      488.33      501.01      9.67 o 
   2 -11   5       70.56       59.46      1.30 o 
   3 -11   5       21.22       20.93      0.71 o 
   4 -11   5       82.42       82.42      1.79 o 
   5 -11   5      162.04      160.92      4.29 o 
  -3 -10   5      118.69      122.51      3.72 o 
  -2 -10   5       69.28       79.47      2.09 o 
  -1 -10   5      550.23      587.02     13.48 o 
   0 -10   5        7.40        8.42      0.76 o 
   1 -10   5       27.24       28.37      0.95 o 
   2 -10   5       43.19       46.84      1.07 o 
   3 -10   5       70.90       70.29      1.55 o 
   4 -10   5       28.39       29.41      0.91 o 
   5 -10   5      117.44      131.39      3.27 o 
   6 -10   5        7.57       11.64      0.71 o 
  -4  -9   5       12.92       16.05      1.38 o 
  -3  -9   5       47.16       50.05      1.48 o 
  -2  -9   5       41.66       44.07      1.44 o 
  -1  -9   5       13.20       12.61      0.84 o 
   0  -9   5      147.65      145.86      3.30 o 
   1  -9   5      263.11      271.84      5.37 o 
   2  -9   5      257.46      238.47      4.20 o 
   3  -9   5       62.37       66.22      1.35 o 
   4  -9   5      160.59      152.30      2.94 o 
   5  -9   5      206.98      207.78      4.95 o 
   6  -9   5      105.56      103.96      2.59 o 
   7  -9   5       22.89       23.60      0.98 o 
  -4  -8   5       13.12       15.02      0.73 o 
  -3  -8   5       64.99       76.79      2.13 o 
  -2  -8   5      662.19      664.65     15.25 o 
  -1  -8   5      897.14      849.40     19.37 o 
   0  -8   5       96.09       85.78      1.92 o 
   1  -8   5       13.01       12.81      0.61 o 
   2  -8   5      322.02      321.29      5.56 o 
   3  -8   5      313.80      297.37      5.14 o 
   4  -8   5      284.81      276.45      5.45 o 
   5  -8   5      523.78      509.60     10.68 o 
   6  -8   5      115.22      120.06      2.76 o 
   7  -8   5        8.95        8.96      0.53 o 
  -5  -7   5       13.77       13.72      0.86 o 
  -4  -7   5       84.35       89.12      2.37 o 
  -3  -7   5      329.91      324.39      7.66 o 
  -2  -7   5       55.52       53.86      1.55 o 
  -1  -7   5       49.08       50.81      1.47 o 
   0  -7   5      261.41      247.55      5.33 o 
   1  -7   5      147.91      145.17      2.60 o 
   2  -7   5        9.77       11.42      0.42 o 
   3  -7   5      282.42      281.35      4.62 o 
   4  -7   5       14.91       14.24      0.52 o 
   5  -7   5       79.51       77.41      1.87 o 
   6  -7   5      252.48      249.93      4.95 o 
   7  -7   5       74.63       78.83      2.08 o 
  -5  -6   5        4.15        3.42      0.58 o 
  -4  -6   5       33.20       32.44      1.03 o 
  -3  -6   5       56.47       56.13      1.46 o 
  -2  -6   5      191.61      192.22      4.18 o 
  -1  -6   5      339.10      338.77      5.26 o 
   0  -6   5      486.57      454.73      5.48 o 
   1  -6   5      161.50      175.72      2.11 o 
   2  -6   5       46.79       41.43      0.60 o 
   3  -6   5      834.71      776.15     11.41 o 
   4  -6   5       31.99       34.89      0.82 o 
   5  -6   5       31.60       28.93      0.88 o 
   6  -6   5       20.69       20.09      0.76 o 
   7  -6   5      138.96      133.51      2.94 o 
  -6  -5   5       17.39       19.79      0.96 o 
  -5  -5   5      148.39      144.14      3.56 o 
  -4  -5   5     1592.57     1554.06     32.07 o 
  -3  -5   5      598.06      571.83     11.97 o 
  -2  -5   5        8.59        9.68      0.33 o 
  -1  -5   5     1345.00     1377.31     17.35 o 
   0  -5   5      992.05      974.65     11.64 o 
   1  -5   5       12.27       12.54      0.25 o 
   2  -5   5     1661.66     1621.97     20.41 o 
   3  -5   5      938.38      878.50     11.12 o 
   4  -5   5       18.08       17.79      0.57 o 
   5  -5   5        8.15        8.36      0.45 o 
   6  -5   5        7.86       10.02      0.74 o 
   7  -5   5       28.71       28.56      0.88 o 
   8  -5   5        4.25        2.11      1.53 o 
  -6  -4   5      357.59      364.69     10.96 o 
  -5  -4   5      283.32      276.91      6.52 o 
  -4  -4   5       20.13       20.70      0.86 o 
  -3  -4   5      161.37      174.86      3.51 o 
  -2  -4   5        9.24       12.77      0.28 o 
  -1  -4   5      384.27      393.31      5.01 o 
   1  -4   5       22.77       24.57      0.38 o 
   2  -4   5       11.77       12.57      0.21 o 
   3  -4   5      278.46      266.86      3.82 o 
   4  -4   5      200.66      193.30      3.60 o 
   5  -4   5      399.07      381.88      7.47 o 
   6  -4   5       73.66       74.43      1.86 o 
   7  -4   5       47.52       51.53      1.67 o 
   8  -4   5       24.37       25.40      1.21 o 
  -7  -3   5       70.24       67.60      2.62 o 
  -6  -3   5      127.84      134.93      4.34 o 
  -5  -3   5      171.91      165.41      4.01 o 
  -4  -3   5      174.86      180.63      3.94 o 
  -3  -3   5      326.85      338.49      4.37 o 
  -2  -3   5       49.21       50.88      0.74 o 
  -1  -3   5      177.41      161.78      2.23 o 
   0  -3   5     1528.93     1823.66     22.93 o 
   1  -3   5      296.45      315.00      4.01 o 
   3  -3   5       95.30       94.50      1.62 o 
   4  -3   5      115.77      104.36      1.90 o 
   5  -3   5       51.89       45.90      1.38 o 
   6  -3   5       75.31       71.83      1.95 o 
   7  -3   5       98.40       93.89      2.72 o 
  -7  -2   5       15.10       16.50      1.17 o 
  -6  -2   5      836.08      848.22     24.93 o 
  -5  -2   5      245.39      240.96      4.83 o 
  -4  -2   5        7.54        7.80      0.44 o 
  -3  -2   5      102.08      124.54      1.61 o 
  -2  -2   5     2228.86     2320.96     29.25 o 
  -1  -2   5       45.88       40.84      0.62 o 
   0  -2   5     1954.74     1955.32     26.21 o 
   1  -2   5       12.14       16.34      0.29 o 
   2  -2   5      149.42      167.66      2.50 o 
   3  -2   5      313.45      308.28      4.59 o 
   4  -2   5     1567.68     1572.17     35.54 o 
   5  -2   5       24.66       27.83      1.00 o 
   6  -2   5       41.08       40.24      1.30 o 
   7  -2   5       53.05       57.14      1.78 o 
  -7  -1   5       94.36      102.51      3.29 o 
  -6  -1   5      876.76      870.35     22.15 o 
  -5  -1   5      419.75      387.83      7.05 o 
  -4  -1   5       48.09       49.65      1.00 o 
  -3  -1   5     1282.37     1300.85     16.42 o 
  -1  -1   5       91.13       91.79      1.19 o 
   0  -1   5      775.47      802.15     10.43 o 
   1  -1   5       19.86       26.84      0.45 o 
   2  -1   5      702.27      772.51     12.36 o 
   3  -1   5      687.42      765.52     13.71 o 
   4  -1   5      525.77      530.33     12.25 o 
   5  -1   5        9.44        8.96      0.65 o 
   6  -1   5      127.48      136.70      3.36 o 
   7  -1   5       92.78      101.24      3.29 o 
  -7   0   5       52.79       54.46      1.72 o 
  -6   0   5      110.51      114.70      3.23 o 
  -5   0   5      162.60      172.43      3.76 o 
  -4   0   5      304.55      308.71      5.02 o 
  -3   0   5      843.99      871.60     11.79 o 
  -2   0   5      298.20      310.01      3.84 o 
  -1   0   5      405.90      461.80      6.06 o 
   0   0   5     1074.99     1107.68     16.11 o 
   1   0   5      415.21      433.93      5.90 o 
   2   0   5       18.18       28.10      0.62 o 
   3   0   5      137.02      129.35      2.20 o 
   4   0   5      301.55      293.79      7.69 o 
   5   0   5      513.51      493.88     12.70 o 
   6   0   5       22.49       25.51      0.97 o 
   7   0   5      168.62      163.34      5.02 o 
  -8   1   5        4.37        2.91      0.71 o 
  -7   1   5       37.02       38.74      1.43 o 
  -6   1   5      111.06      110.48      2.72 o 
  -5   1   5      173.15      165.88      3.60 o 
  -4   1   5      223.27      223.77      4.76 o 
  -3   1   5     2387.16     2332.96     33.86 o 
  -2   1   5      256.35      259.02      3.70 o 
  -1   1   5       37.85       42.31      0.58 o 
   0   1   5     1276.90     1232.70     15.50 o 
   1   1   5      433.60      509.50      6.96 o 
   2   1   5       67.89       55.91      1.08 o 
   3   1   5      245.40      239.60      4.71 o 
   4   1   5        8.20        9.60      0.67 o 
   5   1   5        9.63       11.96      0.72 o 
   6   1   5      121.95      123.53      3.03 o 
  -8   2   5      135.17      134.02      6.90 o 
  -7   2   5      113.32      103.28      2.53 o 
  -6   2   5        5.67        8.09      0.65 o 
  -5   2   5      166.96      150.88      3.29 o 
  -4   2   5      508.39      471.37      9.14 o 
  -3   2   5      860.92      877.80     12.81 o 
  -2   2   5       87.26       75.17      1.18 o 
  -1   2   5       13.54       21.35      0.33 o 
   0   2   5      338.07      375.51      4.78 o 
   1   2   5     2513.98     2817.40     42.75 o 
   2   2   5     1748.26     1739.34     31.09 o 
   3   2   5      250.13      236.47      5.52 o 
   4   2   5      278.67      265.29      6.19 o 
   5   2   5        7.24        6.31      0.87 o 
   6   2   5       46.09       39.50      1.43 o 
  -8   3   5       36.50       38.10      2.14 o 
  -7   3   5       13.17       16.29      0.86 o 
  -6   3   5        6.13        7.50      0.69 o 
  -5   3   5      324.26      321.23      7.42 o 
  -4   3   5       10.05       11.92      0.58 o 
  -3   3   5       10.11       10.82      0.41 o 
  -2   3   5      654.95      712.08     12.04 o 
  -1   3   5      852.86      936.96     13.68 o 
   0   3   5       63.12       64.87      1.12 o 
   1   3   5      278.44      282.00      5.17 o 
   2   3   5     1202.27     1205.21     30.56 o 
   3   3   5       46.30       42.03      1.49 o 
   4   3   5        8.28        8.69      0.92 o 
   5   3   5       76.93       72.19      2.47 o 
   6   3   5       61.15       52.58      2.09 o 
  -7   4   5       46.32       47.20      1.48 o 
  -6   4   5       56.92       54.63      1.73 o 
  -5   4   5       72.17       70.02      1.84 o 
  -4   4   5      100.04      111.15      3.04 o 
  -3   4   5      325.29      341.80      7.84 o 
  -2   4   5      148.62      171.05      3.46 o 
  -1   4   5       90.33       71.05      1.32 o 
   0   4   5       33.60       37.07      0.81 o 
   1   4   5      116.85      121.38      3.33 o 
   2   4   5      135.81      129.04      4.09 o 
   3   4   5       39.76       38.04      1.57 o 
   4   4   5      196.12      192.92      5.88 o 
   5   4   5       21.36       21.22      1.02 o 
  -7   5   5       30.06       34.03      1.16 o 
  -6   5   5       37.36       39.18      1.58 o 
  -5   5   5      842.71      783.29     19.96 o 
  -4   5   5       34.54       32.61      1.03 o 
  -3   5   5      115.42      110.83      2.72 o 
  -2   5   5      485.37      463.58     10.61 o 
  -1   5   5       62.81       66.50      1.99 o 
   0   5   5       71.65       66.30      1.75 o 
   1   5   5     2293.52     2122.90     47.79 o 
   2   5   5      129.35      131.94      4.17 o 
   3   5   5       24.01       21.55      1.11 o 
   4   5   5       81.30       88.06      2.94 o 
   5   5   5       15.31       20.32      1.30 o 
  -7   6   5      127.13      135.46      4.11 o 
  -6   6   5       45.57       41.68      1.57 o 
  -5   6   5        7.36        6.15      0.70 o 
  -4   6   5      169.47      169.12      4.05 o 
  -3   6   5      443.46      438.27     10.04 o 
  -2   6   5      262.12      261.70      6.86 o 
  -1   6   5     1401.90     1363.39     34.46 o 
   0   6   5      139.36      128.40      4.21 o 
   1   6   5       43.14       42.06      1.37 o 
   2   6   5      113.46      110.48      3.60 o 
   3   6   5       40.87       40.55      1.68 o 
   4   6   5        4.09        4.76      0.84 o 
  -7   7   5        8.03        9.29      0.61 o 
  -6   7   5        5.27        5.14      0.49 o 
  -5   7   5       30.34       34.71      1.11 o 
  -4   7   5       16.72       18.48      0.98 o 
  -3   7   5      231.49      239.46      6.32 o 
  -2   7   5       93.14       86.37      2.57 o 
  -1   7   5       56.00       54.64      1.83 o 
   0   7   5       31.68       29.45      1.48 o 
   1   7   5      202.22      199.21      6.24 o 
   2   7   5        5.95        5.27      0.74 o 
   3   7   5       36.82       37.07      1.63 o 
  -6   8   5        5.68        8.31      0.69 o 
  -5   8   5      195.64      197.99      5.89 o 
  -4   8   5       18.12       17.80      0.88 o 
  -3   8   5       57.73       62.08      2.13 o 
  -2   8   5        6.15        5.89      0.78 o 
  -1   8   5       86.18       76.22      2.24 o 
   0   8   5       25.99       27.74      1.36 o 
   1   8   5      254.74      265.94      9.94 o 
   2   8   5      114.50      104.87      5.82 o 
  -4   9   5      112.70      103.65      3.27 o 
  -3   9   5      188.40      176.56      6.75 o 
  -2   9   5       44.01       40.32      1.61 o 
  -1   9   5      214.95      245.30      9.16 o 
   0   9   5       52.49       61.89      2.60 o 
  -3  10   5        4.80        5.60      0.87 o 
  -2  10   5       49.23       42.53      1.96 o 
   0 -12   6       14.72       16.25      0.78 o 
   1 -12   6      151.09      142.44      2.88 o 
   2 -12   6       92.70       99.24      2.41 o 
   3 -12   6       14.63       12.39      0.60 o 
   4 -12   6      116.60      117.60      3.62 o 
  -2 -11   6        4.44        5.44      0.38 o 
  -1 -11   6        5.52        6.39      0.57 o 
   0 -11   6      212.50      215.40      4.64 o 
   1 -11   6      154.53      150.99      3.09 o 
   2 -11   6      275.54      270.45      4.96 o 
   3 -11   6      305.74      302.00      5.47 o 
   4 -11   6       62.41       69.05      1.68 o 
   5 -11   6       15.37       14.73      0.85 o 
  -3 -10   6       14.98       13.42      0.74 o 
  -2 -10   6       47.03       53.06      1.54 o 
  -1 -10   6      221.94      238.17      5.66 o 
   0 -10   6      496.95      507.17     10.66 o 
   1 -10   6      173.81      172.64      3.27 o 
   2 -10   6      184.31      187.86      3.54 o 
   3 -10   6       33.43       28.82      0.80 o 
   4 -10   6      345.56      352.88      7.53 o 
   5 -10   6       13.87       12.90      0.73 o 
   6 -10   6       15.73       19.32      0.88 o 
  -4  -9   6       59.82       62.59      3.51 o 
  -3  -9   6       26.27       24.60      0.91 o 
  -2  -9   6       36.93       37.26      1.24 o 
  -1  -9   6        7.46        8.34      0.75 o 
   0  -9   6       55.81       55.67      1.57 o 
   1  -9   6       86.62       83.93      1.90 o 
   2  -9   6      101.06      106.73      2.13 o 
   3  -9   6       66.96       65.46      1.32 o 
   4  -9   6        9.34       10.58      0.76 o 
   5  -9   6      193.80      190.31      4.18 o 
   6  -9   6       49.38       53.30      1.53 o 
   7  -9   6        7.95        7.03      1.45 o 
  -4  -8   6       55.79       58.02      1.83 o 
  -3  -8   6       13.09       15.76      0.83 o 
  -2  -8   6       24.78       24.39      0.98 o 
  -1  -8   6        8.00        8.30      0.72 o 
   0  -8   6      452.58      454.74      8.82 o 
   1  -8   6      358.99      345.92      6.83 o 
   2  -8   6      203.01      182.18      3.45 o 
   3  -8   6       25.53       26.74      0.75 o 
   4  -8   6      303.41      287.04      5.67 o 
   5  -8   6      261.05      249.58      5.99 o 
   6  -8   6       54.56       57.08      1.62 o 
   7  -8   6      115.77      123.08      3.84 o 
  -5  -7   6      274.65      288.98     10.76 o 
  -4  -7   6        6.19        6.80      0.57 o 
  -3  -7   6       12.60       13.11      0.67 o 
  -1  -7   6      734.03      702.27     13.56 o 
   0  -7   6       10.59       11.37      0.50 o 
   1  -7   6      974.45      975.89     14.88 o 
   2  -7   6      398.14      353.63      6.08 o 
   3  -7   6       51.35       56.35      1.14 o 
   4  -7   6      764.05      713.62     12.80 o 
   5  -7   6      724.41      695.65     14.48 o 
   6  -7   6      126.37      125.32      2.81 o 
   7  -7   6       15.05       14.70      0.65 o 
  -5  -6   6       95.19       99.03      2.79 o 
  -4  -6   6      585.20      563.32     11.78 o 
  -3  -6   6       32.62       32.47      0.99 o 
  -2  -6   6       41.68       37.17      0.95 o 
  -1  -6   6       12.38       13.39      0.44 o 
   0  -6   6      582.58      587.61      7.76 o 
   1  -6   6       10.57       14.60      0.29 o 
   2  -6   6      132.13      127.94      1.83 o 
   3  -6   6       48.93       43.81      0.89 o 
   4  -6   6      133.38      135.48      2.77 o 
   5  -6   6       78.56       76.30      1.73 o 
   6  -6   6       17.89       18.79      0.84 o 
   7  -6   6       65.79       68.05      2.01 o 
  -6  -5   6       48.23       45.95      1.59 o 
  -5  -5   6        5.10        4.93      0.89 o 
  -4  -5   6      430.77      408.92      9.55 o 
  -3  -5   6       92.49       88.40      2.08 o 
  -2  -5   6      855.83      836.68     14.14 o 
  -1  -5   6      113.08      129.69      1.72 o 
   0  -5   6      441.99      481.93      6.18 o 
   1  -5   6      490.95      482.82      5.78 o 
   2  -5   6      560.53      621.89      8.45 o 
   3  -5   6       24.22       26.71      0.53 o 
   4  -5   6     1056.44     1018.05     21.06 o 
   5  -5   6      198.76      187.62      4.05 o 
   6  -5   6      165.51      165.20      5.27 o 
   7  -5   6       22.67       23.14      1.05 o 
  -6  -4   6       48.17       56.07      2.44 o 
  -5  -4   6       54.45       53.63      1.81 o 
  -4  -4   6      288.63      287.72      7.61 o 
  -3  -4   6       35.78       28.35      0.74 o 
  -2  -4   6      251.05      241.29      3.20 o 
  -1  -4   6     1315.96     1368.30     18.42 o 
   0  -4   6     2116.25     2072.00     26.08 o 
   1  -4   6       42.86       58.68      0.78 o 
   2  -4   6      312.67      312.26      4.65 o 
   3  -4   6      202.90      221.40      3.48 o 
   4  -4   6      577.25      552.76     11.51 o 
   5  -4   6       91.46       90.86      2.37 o 
   6  -4   6       15.65       18.82      1.05 o 
   7  -4   6       19.34       20.76      0.96 o 
  -7  -3   6       99.62       96.69      3.62 o 
  -6  -3   6      243.24      262.80      7.91 o 
  -5  -3   6       79.26       81.01      2.47 o 
  -4  -3   6      228.54      217.92      5.08 o 
  -3  -3   6       18.84       17.79      0.45 o 
  -2  -3   6       60.59      106.90      1.47 o 
  -1  -3   6      697.70      621.34      8.74 o 
   0  -3   6      200.89      232.58      2.99 o 
   1  -3   6       63.74       73.41      1.04 o 
   2  -3   6     3411.99     3521.44     51.05 o 
   3  -3   6      734.70      786.56     12.03 o 
   4  -3   6      169.05      190.96      5.10 o 
   5  -3   6      253.53      277.37      7.29 o 
   6  -3   6      412.16      407.08     10.63 o 
   7  -3   6       41.76       41.18      1.60 o 
  -7  -2   6      137.60      144.26      4.41 o 
  -6  -2   6       17.10       15.39      0.90 o 
  -5  -2   6      100.86       96.31      2.52 o 
  -4  -2   6       45.78       56.25      1.33 o 
  -3  -2   6       12.42       17.21      0.42 o 
  -2  -2   6      984.51     1098.33     16.08 o 
  -1  -2   6      755.06      775.59     11.83 o 
   0  -2   6       28.72       35.46      0.54 o 
   1  -2   6      500.93      572.04      8.36 o 
   2  -2   6      751.94      725.33     12.27 o 
   3  -2   6     1293.51     1332.77     25.42 o 
   4  -2   6       67.60       59.59      1.78 o 
   5  -2   6        9.51        8.66      0.78 o 
   6  -2   6       98.16       97.26      2.86 o 
   7  -2   6       16.84       17.63      0.84 o 
  -7  -1   6       63.06       64.14      2.11 o 
  -6  -1   6      293.67      267.09      6.24 o 
  -5  -1   6      360.61      335.89      7.12 o 
  -4  -1   6      495.87      502.34     10.42 o 
  -3  -1   6      355.18      394.99      5.62 o 
  -2  -1   6      860.25      966.25     12.62 o 
   0  -1   6      494.37      507.27      6.62 o 
   1  -1   6      150.77      162.18      2.64 o 
   2  -1   6     1723.70     1614.47     28.79 o 
   3  -1   6      258.70      295.74      5.80 o 
   4  -1   6       42.30       41.18      1.39 o 
   5  -1   6      364.76      362.91      9.47 o 
   6  -1   6       53.52       53.53      1.56 o 
   7  -1   6      192.42      184.27      4.82 o 
  -7   0   6      119.63      125.11      3.88 o 
  -6   0   6        5.56        5.45      0.61 o 
  -5   0   6      249.44      251.84      5.38 o 
  -4   0   6      305.85      292.36      6.16 o 
  -3   0   6      297.17      303.38      4.52 o 
  -2   0   6       98.54      106.59      1.63 o 
  -1   0   6      831.98      962.94     12.56 o 
   0   0   6      197.40      218.65      3.23 o 
   1   0   6      124.42      108.10      1.65 o 
   2   0   6      111.43      118.27      2.37 o 
   3   0   6      206.39      220.01      4.68 o 
   4   0   6       86.68       83.23      2.48 o 
   5   0   6      239.90      245.92      5.81 o 
   6   0   6       98.54      104.10      2.62 o 
  -7   1   6      181.63      177.85      4.77 o 
  -6   1   6       33.07       34.23      1.08 o 
  -5   1   6      426.03      410.24      8.62 o 
  -4   1   6      154.55      148.95      3.25 o 
  -3   1   6      557.37      571.47      8.81 o 
  -2   1   6        9.96       10.60      0.25 o 
  -1   1   6       21.19       16.23      0.31 o 
   0   1   6      101.08      101.51      1.61 o 
   1   1   6      115.78      118.73      2.11 o 
   2   1   6      221.87      239.30      4.38 o 
   3   1   6      157.93      149.62      3.60 o 
   4   1   6       28.16       26.06      1.05 o 
   5   1   6      290.53      305.77      7.11 o 
   6   1   6      157.62      143.62      3.41 o 
  -7   2   6       84.22       87.81      2.50 o 
  -6   2   6        7.30        8.22      0.54 o 
  -5   2   6       68.28       68.49      1.76 o 
  -4   2   6       79.58       77.51      1.94 o 
  -3   2   6        9.55       11.10      0.44 o 
  -2   2   6       52.21       54.32      1.05 o 
  -1   2   6     1375.07     1335.83     22.39 o 
   0   2   6       27.41       23.33      0.56 o 
   1   2   6      636.18      600.31     13.78 o 
   2   2   6       20.69       22.51      0.83 o 
   3   2   6       14.48       15.45      1.02 o 
   4   2   6       28.74       26.98      1.25 o 
   5   2   6      432.74      412.20     10.69 o 
   6   2   6       90.58       88.14      2.92 o 
  -7   3   6      136.37      151.27      4.01 o 
  -6   3   6      110.31      117.68      2.87 o 
  -5   3   6      140.83      145.72      4.01 o 
  -4   3   6       25.13       28.62      1.01 o 
  -3   3   6     1363.87     1313.76     29.54 o 
  -2   3   6      385.31      381.23      7.38 o 
  -1   3   6      724.36      699.51     12.62 o 
   0   3   6      460.51      451.53     10.41 o 
   1   3   6        8.68        9.59      0.64 o 
   2   3   6      949.72      940.42     33.67 o 
   4   3   6      175.71      166.05      5.27 o 
   5   3   6       13.50       11.12      0.89 o 
  -7   4   6       56.42       63.32      1.82 o 
  -6   4   6      130.24      125.47      3.44 o 
  -5   4   6      120.87      113.69      3.18 o 
  -4   4   6       73.89       72.56      2.13 o 
  -3   4   6      197.36      174.50      4.11 o 
  -2   4   6      177.53      158.90      3.77 o 
  -1   4   6      131.25      132.06      3.54 o 
   0   4   6       15.59       15.14      0.78 o 
   1   4   6      605.71      594.71     17.84 o 
   2   4   6       54.11       58.91      2.73 o 
   3   4   6       18.50       20.54      1.41 o 
  -7   5   6        8.19        9.74      0.63 o 
  -6   5   6      124.86      113.17      3.09 o 
  -5   5   6        7.58        5.35      0.76 o 
  -4   5   6       23.34       26.72      1.02 o 
  -3   5   6      392.42      378.12      8.72 o 
  -2   5   6        8.50        9.34      0.63 o 
  -1   5   6       17.12       17.81      1.33 o 
   0   5   6       19.47       18.51      1.57 o 
   1   5   6      302.60      267.29      8.33 o 
   2   5   6      121.10      114.54      4.67 o 
   3   5   6       55.03       61.26      2.62 o 
   4   5   6       75.65       77.21      3.07 o 
  -7   6   6        8.21        9.09      0.62 o 
  -6   6   6       22.49       26.15      0.99 o 
  -5   6   6       67.24       65.62      1.96 o 
  -4   6   6       86.13       76.45      2.19 o 
  -3   6   6      922.61      882.12     20.07 o 
  -2   6   6       33.24       35.62      1.49 o 
  -1   6   6      323.42      328.66     12.23 o 
   0   6   6       13.73       13.10      1.34 o 
   1   6   6      583.15      549.92     16.27 o 
   2   6   6      174.33      178.52      6.72 o 
   3   6   6       23.30       28.06      1.53 o 
  -6   7   6       18.02       22.27      1.50 o 
  -5   7   6        6.15        7.54      0.82 o 
  -4   7   6       81.17       81.04      2.20 o 
  -3   7   6       15.05       14.33      1.24 o 
  -2   7   6      164.75      175.45      6.70 o 
  -1   7   6      578.95      572.90     20.84 o 
   0   7   6      272.52      264.16      9.95 o 
   1   7   6      109.10      113.64      4.52 o 
   2   7   6       14.20       14.27      1.03 o 
  -5   8   6        4.99        5.02      0.49 o 
  -4   8   6       98.71       79.25      3.24 o 
  -3   8   6      243.27      253.47      9.31 o 
  -2   8   6       24.78       29.33      2.98 o 
  -1   8   6       20.80       20.74      1.43 o 
   0   8   6       98.30      104.78      4.34 o 
   1   8   6       32.67       42.72      3.02 o 
  -4   9   6       78.55       79.56      4.48 o 
  -3   9   6       73.48       66.70      2.79 o 
  -2   9   6      168.63      173.29      6.51 o 
  -1   9   6       52.45       50.10      3.06 o 
   0   9   6       29.72       31.35      2.01 o 
   0 -12   7      143.61      150.23      4.53 o 
   1 -12   7       11.26       13.05      0.54 o 
   2 -12   7       17.51       20.69      0.65 o 
   3 -12   7       10.28       11.43      0.75 o 
   4 -12   7       81.43       90.77      2.94 o 
  -1 -11   7        7.31       10.69      0.61 o 
   0 -11   7       16.34       17.39      0.72 o 
   1 -11   7       70.48       60.07      1.49 o 
   2 -11   7       17.17       17.93      0.68 o 
   3 -11   7       21.06       17.76      0.66 o 
   4 -11   7      138.58      142.18      3.32 o 
   5 -11   7       50.61       45.81      1.22 o 
  -3 -10   7        5.95        5.66      0.84 o 
  -2 -10   7      131.00      143.67      3.53 o 
  -1 -10   7      147.31      148.37      3.69 o 
   0 -10   7       67.65       69.40      1.97 o 
   1 -10   7      176.67      160.12      3.09 o 
   2 -10   7      890.59      867.26     16.62 o 
   3 -10   7      458.87      435.54      8.49 o 
   4 -10   7      237.37      234.49      5.51 o 
   5 -10   7       19.18       18.01      0.83 o 
   6 -10   7        8.42        7.22      0.61 o 
  -4  -9   7       21.13       21.63      2.05 o 
  -3  -9   7      108.51      113.97      3.18 o 
  -2  -9   7       43.15       41.36      1.41 o 
  -1  -9   7       26.14       26.88      1.08 o 
   0  -9   7     1605.87     1496.31     28.49 o 
   1  -9   7       70.12       69.20      1.75 o 
   2  -9   7        8.55       10.69      0.68 o 
   3  -9   7      168.74      162.37      3.31 o 
   4  -9   7        9.21        9.38      0.65 o 
   5  -9   7       31.10       29.34      1.07 o 
   6  -9   7      397.61      406.24     10.45 o 
  -4  -8   7       99.53       95.27      2.68 o 
  -3  -8   7       19.30       20.93      1.01 o 
  -2  -8   7       29.80       30.47      1.11 o 
  -1  -8   7      232.90      215.63      4.30 o 
   0  -8   7       35.77       35.30      1.01 o 
   1  -8   7        8.99       11.41      0.66 o 
   2  -8   7       12.61       13.89      0.57 o 
   3  -8   7      151.06      138.50      2.86 o 
   4  -8   7       83.23       81.80      1.97 o 
   5  -8   7       89.12       78.42      1.92 o 
   6  -8   7      164.74      160.76      4.34 o 
   7  -8   7        5.52        7.17      1.14 o 
  -5  -7   7       37.03       42.09      1.86 o 
  -4  -7   7       58.49       59.81      1.94 o 
  -3  -7   7       65.26       67.25      1.89 o 
  -2  -7   7       14.66       14.20      0.64 o 
  -1  -7   7       79.48       76.37      1.71 o 
   0  -7   7      765.97      730.95     14.09 o 
   1  -7   7       22.83       20.28      0.65 o 
   2  -7   7      412.39      416.37      8.66 o 
   3  -7   7      392.30      381.47      7.36 o 
   4  -7   7       33.03       34.77      1.00 o 
   5  -7   7       95.96       91.25      2.13 o 
   6  -7   7      562.83      503.35     11.53 o 
   7  -7   7       29.29       30.63      1.07 o 
  -5  -6   7      199.32      190.21      5.02 o 
  -4  -6   7      122.03      121.65      3.43 o 
  -3  -6   7       65.92       61.65      1.75 o 
  -2  -6   7      154.15      151.05      3.40 o 
  -1  -6   7     1619.91     1534.73     29.31 o 
   0  -6   7     2157.74     2138.67     35.93 o 
   1  -6   7      414.52      420.36      6.16 o 
   2  -6   7       25.64       21.42      0.54 o 
   3  -6   7      147.65      152.45      3.06 o 
   4  -6   7      363.55      348.05      9.11 o 
   5  -6   7      691.66      666.41     13.90 o 
   6  -6   7      326.04      343.23     10.57 o 
   7  -6   7        4.68        4.79      0.60 o 
  -6  -5   7        7.66        8.09      0.65 o 
  -5  -5   7       79.12       81.11      2.43 o 
  -4  -5   7       53.71       52.97      1.72 o 
  -3  -5   7       51.78       51.47      1.31 o 
  -2  -5   7      297.03      295.28      6.33 o 
  -1  -5   7      295.29      311.66      4.49 o 
   0  -5   7       37.20       32.84      0.56 o 
   1  -5   7       31.66       22.24      0.40 o 
   2  -5   7       40.24       46.43      0.79 o 
   3  -5   7      200.52      206.42      4.76 o 
   4  -5   7      872.91      855.64     17.72 o 
   5  -5   7       41.92       40.92      1.28 o 
   6  -5   7       69.86       73.77      2.81 o 
   7  -5   7       50.66       51.43      1.92 o 
  -6  -4   7      103.11      108.24      3.43 o 
  -5  -4   7       23.50       24.39      1.13 o 
  -4  -4   7      103.80       97.76      2.87 o 
  -3  -4   7       95.84       90.70      2.05 o 
  -2  -4   7        8.53        9.41      0.38 o 
  -1  -4   7      109.94      119.08      1.75 o 
   0  -4   7     1062.55     1189.52     16.69 o 
   1  -4   7      697.31      689.55     10.04 o 
   2  -4   7       45.28       54.14      0.93 o 
   3  -4   7       14.27       21.68      0.61 o 
   4  -4   7      509.80      461.01     10.74 o 
   5  -4   7      265.72      266.53      7.03 o 
   6  -4   7      171.01      171.41      4.73 o 
   7  -4   7      162.61      165.05      4.52 o 
  -7  -3   7       99.30       93.01      2.81 o 
  -6  -3   7        4.49        4.56      0.76 o 
  -5  -3   7       95.33       90.62      2.70 o 
  -4  -3   7        8.61        8.54      0.63 o 
  -3  -3   7       29.12       28.49      0.93 o 
  -2  -3   7      608.64      582.28      8.91 o 
  -1  -3   7      694.50      740.33     10.80 o 
   0  -3   7       26.31       31.29      0.51 o 
   1  -3   7      835.61      812.46     12.38 o 
   2  -3   7       21.27       20.79      0.46 o 
   3  -3   7     1849.21     1833.40     37.83 o 
   4  -3   7      864.74      791.50     20.12 o 
   5  -3   7       99.16      103.31      2.99 o 
   6  -3   7      140.89      139.50      3.89 o 
   7  -3   7      323.76      332.18      8.63 o 
  -7  -2   7       13.70       11.97      0.82 o 
  -6  -2   7       27.01       27.35      1.14 o 
  -5  -2   7       92.61       88.55      2.27 o 
  -4  -2   7        7.09        9.30      0.55 o 
  -3  -2   7      882.21      886.67     16.96 o 
  -2  -2   7       44.80       32.07      0.57 o 
  -1  -2   7      404.88      451.68      7.27 o 
   0  -2   7       28.76       39.57      0.62 o 
   1  -2   7      898.91      924.42     15.60 o 
   2  -2   7      177.15      191.10      3.15 o 
   3  -2   7      386.90      375.02      8.67 o 
   4  -2   7       76.05       75.98      2.27 o 
   5  -2   7      114.37      121.00      3.55 o 
   6  -2   7      110.59      110.96      2.84 o 
   7  -2   7      237.25      227.44      6.00 o 
  -7  -1   7        3.93        5.33      0.63 o 
  -6  -1   7      200.46      200.33      5.31 o 
  -5  -1   7      728.31      720.86     15.03 o 
  -4  -1   7       18.77       20.75      0.73 o 
  -3  -1   7       33.18       38.61      0.98 o 
  -2  -1   7      292.00      309.83      5.59 o 
  -1  -1   7     1601.48     1687.25     24.53 o 
   0  -1   7       19.01       33.34      0.62 o 
   1  -1   7       25.98       48.94      0.88 o 
   2  -1   7      117.91      111.06      2.45 o 
   3  -1   7      171.76      171.77      4.07 o 
   4  -1   7       18.07       21.47      0.94 o 
   5  -1   7       70.45       70.39      2.01 o 
   6  -1   7        5.87        7.15      0.65 o 
   7  -1   7       27.54       26.00      1.57 o 
  -7   0   7        6.27        7.17      0.62 o 
  -6   0   7       20.25       19.43      0.85 o 
  -5   0   7      574.50      552.21     11.49 o 
  -4   0   7      174.02      176.69      3.81 o 
  -3   0   7      652.53      671.28     12.86 o 
  -2   0   7      456.16      456.19      7.74 o 
  -1   0   7       13.95       14.73      0.30 o 
   0   0   7      751.09      773.69     12.37 o 
   1   0   7     3057.02     3208.83     50.90 o 
   2   0   7       11.28       10.69      0.50 o 
   3   0   7       21.57       21.14      0.98 o 
   4   0   7       21.93       23.37      0.90 o 
   5   0   7      106.29      106.68      2.72 o 
   6   0   7      115.92      111.81      2.76 o 
  -7   1   7       15.42       16.04      0.91 o 
  -6   1   7      191.41      190.84      4.12 o 
  -5   1   7        7.52        8.72      0.74 o 
  -4   1   7       11.00       12.93      0.68 o 
  -3   1   7       96.71       97.64      2.13 o 
  -2   1   7      197.59      213.11      3.90 o 
  -1   1   7     3409.47     3572.57     56.65 o 
   0   1   7      475.46      480.34      7.72 o 
   1   1   7       41.10       34.18      0.77 o 
   2   1   7       47.69       42.16      1.51 o 
   3   1   7       73.42       70.50      2.34 o 
   4   1   7      302.99      294.00      8.84 o 
   5   1   7      862.20      819.38     20.82 o 
   6   1   7       50.30       49.36      2.07 o 
  -7   2   7      145.92      137.88      4.19 o 
  -6   2   7      163.67      165.10      3.92 o 
  -5   2   7       19.26       19.88      0.99 o 
  -4   2   7       30.44       30.50      1.22 o 
  -3   2   7       50.71       49.04      1.67 o 
  -2   2   7      443.14      417.05      8.72 o 
  -1   2   7       96.04       77.17      1.65 o 
   0   2   7        9.67       10.59      0.48 o 
   1   2   7       77.37       69.39      2.03 o 
   2   2   7       17.01       19.55      1.34 o 
   3   2   7      181.97      186.60      7.21 o 
   4   2   7       22.79       23.45      1.47 o 
   5   2   7       47.54       52.16      2.29 o 
   6   2   7       52.74       46.86      2.62 o 
  -7   3   7       59.26       65.12      2.10 o 
  -6   3   7       60.80       67.22      2.28 o 
  -5   3   7       37.26       36.74      1.44 o 
  -4   3   7       48.17       45.21      1.63 o 
  -3   3   7      203.56      204.84      6.25 o 
  -2   3   7      149.49      146.33      3.92 o 
  -1   3   7      916.15      879.67     22.31 o 
   0   3   7       49.03       46.91      1.67 o 
   1   3   7        7.68        7.72      0.70 o 
   2   3   7      541.63      535.33     19.42 o 
   3   3   7       79.59       78.00      3.40 o 
   4   3   7       37.07       36.72      1.87 o 
   5   3   7      131.52      139.96      5.24 o 
  -7   4   7      182.03      202.58      7.51 o 
  -6   4   7       12.59       14.72      0.92 o 
  -5   4   7       48.61       54.15      2.00 o 
  -4   4   7      323.68      328.41      9.74 o 
  -3   4   7       32.34       39.05      1.44 o 
  -2   4   7      719.96      692.09     20.21 o 
  -1   4   7      605.53      611.31     22.09 o 
   0   4   7       58.58       52.37      2.44 o 
   1   4   7       51.97       46.01      1.85 o 
   2   4   7      636.04      636.10     23.23 o 
   3   4   7      928.45      919.43     33.05 o 
   4   4   7      136.55      128.31      5.07 o 
   5   4   7       20.83       23.02      1.44 o 
  -7   5   7        7.94        9.64      0.77 o 
  -6   5   7       66.08       64.31      2.14 o 
  -5   5   7      302.27      310.60      9.32 o 
  -4   5   7      254.72      258.96      7.80 o 
  -3   5   7       78.19       86.75      2.91 o 
  -2   5   7      212.94      206.54      7.80 o 
  -1   5   7      126.78      136.34      5.36 o 
   0   5   7       24.49       28.22      1.78 o 
   1   5   7      194.47      179.10      5.66 o 
   2   5   7       11.32       13.27      1.13 o 
   3   5   7       23.47       19.19      1.34 o 
   4   5   7        4.08        2.85      0.57 o 
  -6   6   7       15.30       16.48      0.95 o 
  -5   6   7        5.14        6.90      0.89 o 
  -4   6   7      164.66      172.53      6.55 o 
  -3   6   7       58.66       50.59      2.41 o 
  -2   6   7      223.61      218.45     11.70 o 
  -1   6   7        7.75        8.92      1.48 o 
   0   6   7       38.96       40.54      2.49 o 
   1   6   7       22.42       25.43      1.54 o 
   2   6   7      253.71      254.02      9.37 o 
   3   6   7       74.38       67.13      2.66 o 
  -5   7   7       11.48       10.94      0.90 o 
  -4   7   7       40.89       38.25      1.70 o 
  -3   7   7      170.39      164.09      6.15 o 
  -2   7   7      112.09      104.54      5.99 o 
  -1   7   7       21.09       21.93      1.54 o 
   0   7   7      503.76      540.33     19.58 o 
   1   7   7       31.67       33.05      2.49 o 
   2   7   7       27.87       34.04      2.55 o 
  -4   8   7       23.67       30.64      2.34 o 
  -3   8   7       22.83       23.52      1.37 o 
  -2   8   7       10.02       15.32      1.74 o 
  -1   8   7       47.32       45.86      3.07 o 
   0   8   7      191.39      186.68      9.85 o 
   1   8   7       23.01       24.43      1.94 o 
   0 -12   8      191.89      196.62      7.16 o 
   1 -12   8       46.34       47.90      1.40 o 
   2 -12   8       10.36       11.67      0.55 o 
   3 -12   8       47.82       51.24      1.75 o 
   4 -12   8      277.85      273.64     13.94 o 
  -1 -11   8      130.60      139.37      3.35 o 
   0 -11   8        6.38        7.60      0.60 o 
   1 -11   8        8.09        9.23      0.47 o 
   2 -11   8      553.73      543.32     11.25 o 
   3 -11   8       18.80       18.57      0.67 o 
   4 -11   8       19.36       16.97      0.85 o 
   5 -11   8        7.10        8.79      0.58 o 
  -2 -10   8      102.72      111.53      3.10 o 
  -1 -10   8        5.92        5.84      0.83 o 
   0 -10   8        7.40        7.34      0.67 o 
   1 -10   8      207.33      189.38      4.10 o 
   2 -10   8      143.23      132.69      3.07 o 
   3 -10   8        7.72        7.15      0.69 o 
   4 -10   8       24.64       24.13      0.87 o 
   5 -10   8        9.44       11.56      0.67 o 
   6 -10   8       44.19       36.68      1.52 o 
  -3  -9   8       25.24       26.43      1.09 o 
  -2  -9   8       26.26       25.80      1.15 o 
  -1  -9   8      122.07      121.50      3.49 o 
   0  -9   8       13.95       15.37      0.87 o 
   1  -9   8      112.73      104.56      2.44 o 
   2  -9   8      545.00      522.51     10.89 o 
   3  -9   8       23.62       20.84      0.77 o 
   4  -9   8      214.27      212.01      4.51 o 
   5  -9   8      185.22      183.39      4.36 o 
   6  -9   8        6.86        5.82      0.47 o 
  -4  -8   8      256.77      274.44      8.20 o 
  -3  -8   8      120.61      124.97      3.51 o 
  -2  -8   8       90.23       82.26      2.15 o 
  -1  -8   8      295.12      279.15      5.91 o 
   0  -8   8       22.36       20.73      0.77 o 
   1  -8   8     1213.54     1014.18     19.34 o 
   2  -8   8      110.26      107.76      2.25 o 
   3  -8   8      120.99      104.03      2.39 o 
   4  -8   8        8.34        8.89      0.58 o 
   5  -8   8       24.96       24.95      0.77 o 
   6  -8   8      306.33      301.74      7.02 o 
   7  -8   8      172.93      152.72      8.17 o 
  -5  -7   8      129.50      140.19      4.46 o 
  -4  -7   8        8.11        9.60      0.81 o 
  -3  -7   8        6.46        9.13      0.69 o 
  -2  -7   8       19.21       22.47      0.90 o 
  -1  -7   8      130.45      129.69      2.92 o 
   0  -7   8       59.04       57.40      1.46 o 
   1  -7   8       42.58       44.61      1.39 o 
   2  -7   8       21.76       23.29      0.68 o 
   3  -7   8       11.00       10.77      0.49 o 
   4  -7   8       55.16       50.41      1.51 o 
   5  -7   8      320.19      326.39      7.66 o 
   6  -7   8      176.32      177.95      5.70 o 
   7  -7   8       14.77       14.97      1.51 o 
  -5  -6   8      190.17      182.40      4.87 o 
  -4  -6   8      292.45      294.21      7.69 o 
  -3  -6   8       54.94       55.58      1.63 o 
  -2  -6   8       24.16       28.72      0.94 o 
  -1  -6   8     1457.65     1453.62     30.01 o 
   0  -6   8      354.08      337.52      7.19 o 
   1  -6   8      350.98      349.55      8.90 o 
   2  -6   8      273.87      261.95      5.07 o 
   3  -6   8      113.01       98.56      2.21 o 
   4  -6   8       55.57       50.50      1.44 o 
   5  -6   8      308.42      295.25      6.90 o 
   6  -6   8      330.98      313.24      8.29 o 
   7  -6   8      118.35      120.93      3.77 o 
  -6  -5   8       32.68       32.65      1.18 o 
  -5  -5   8      441.51      448.74     11.50 o 
  -4  -5   8       50.72       47.56      1.68 o 
  -3  -5   8       30.63       30.91      1.06 o 
  -2  -5   8       40.39       43.95      1.17 o 
  -1  -5   8      928.85      927.89     17.78 o 
   0  -5   8     1350.89     1375.14     21.95 o 
   1  -5   8      250.83      250.27      4.86 o 
   2  -5   8       53.35       60.45      1.42 o 
   3  -5   8      534.67      479.05     12.24 o 
   4  -5   8       84.72       78.98      2.08 o 
   5  -5   8      347.06      354.69      9.22 o 
   6  -5   8       42.90       38.91      1.46 o 
   7  -5   8       21.92       19.90      1.06 o 
  -6  -4   8       65.69       67.12      1.91 o 
  -5  -4   8       81.42       84.91      2.53 o 
  -4  -4   8       55.42       51.28      1.52 o 
  -3  -4   8      203.13      203.50      4.76 o 
  -2  -4   8       32.77       30.56      0.87 o 
  -1  -4   8      592.86      590.12      9.48 o 
   0  -4   8       29.78       38.79      0.74 o 
   1  -4   8       10.59       10.18      0.30 o 
   2  -4   8       72.54       60.81      1.55 o 
   3  -4   8      135.47      128.38      3.15 o 
   4  -4   8       13.01       12.57      0.77 o 
   5  -4   8        8.15        8.73      0.72 o 
   6  -4   8      157.11      165.39      4.55 o 
   7  -4   8       39.46       40.04      1.48 o 
  -6  -3   8        7.36        6.69      0.85 o 
  -5  -3   8        6.77        7.88      0.72 o 
  -4  -3   8       38.96       39.00      1.23 o 
  -3  -3   8       23.10       24.22      0.86 o 
  -2  -3   8       77.91      101.74      1.93 o 
  -1  -3   8      216.32      181.08      2.97 o 
   0  -3   8      186.78      164.77      3.01 o 
   1  -3   8      205.06      194.28      3.83 o 
   2  -3   8        9.13       11.92      0.48 o 
   3  -3   8       58.35       53.41      1.65 o 
   4  -3   8        7.94        8.71      0.72 o 
   5  -3   8      247.68      247.50      6.56 o 
   6  -3   8        9.90        9.25      0.78 o 
   7  -3   8        4.61        4.82      0.69 o 
  -7  -2   8      118.34      112.86      3.42 o 
  -6  -2   8      100.55      103.90      2.92 o 
  -5  -2   8       49.75       49.28      1.43 o 
  -4  -2   8      264.21      262.50      6.13 o 
  -3  -2   8      767.71      743.40     16.91 o 
  -2  -2   8       92.24      110.89      2.23 o 
  -1  -2   8       40.98       31.64      0.58 o 
   0  -2   8      178.33      156.50      2.58 o 
   1  -2   8       51.77       44.61      0.92 o 
   2  -2   8     1342.34     1375.70     28.43 o 
   3  -2   8     2322.44     2262.65     56.80 o 
   4  -2   8       15.42       19.66      0.91 o 
   5  -2   8      206.53      204.52      5.60 o 
   6  -2   8      378.38      389.83      9.95 o 
  -7  -1   8       46.61       50.66      1.73 o 
  -6  -1   8       83.82       76.22      2.00 o 
  -5  -1   8      212.91      206.18      4.84 o 
  -4  -1   8      795.36      755.96     17.21 o 
  -3  -1   8        7.99        9.89      0.54 o 
  -2  -1   8       66.68       68.96      1.43 o 
  -1  -1   8     1144.82     1125.40     18.97 o 
   0  -1   8      793.68      851.31     13.60 o 
   1  -1   8      834.90      916.37     17.60 o 
   2  -1   8       19.61       18.81      0.91 o 
   3  -1   8       35.72       31.47      1.40 o 
   4  -1   8      433.87      432.72     13.05 o 
   5  -1   8      116.71      117.97      3.78 o 
   6  -1   8       13.68       13.90      0.78 o 
  -7   0   8       25.05       22.73      0.98 o 
  -6   0   8       51.01       51.42      1.52 o 
  -5   0   8      708.59      709.28     16.14 o 
  -4   0   8      635.73      619.63     14.17 o 
  -3   0   8       39.39       39.70      1.01 o 
  -2   0   8      257.69      277.55      5.86 o 
  -1   0   8      452.99      550.12     11.51 o 
   0   0   8      545.81      601.74      9.70 o 
   1   0   8       29.41       33.56      0.86 o 
   2   0   8       25.45       34.39      1.35 o 
   3   0   8       12.44       15.22      0.96 o 
   4   0   8       42.90       42.94      1.68 o 
   5   0   8      190.75      195.95      5.97 o 
   6   0   8       64.50       56.31      1.85 o 
  -7   1   8        4.14        3.62      0.48 o 
  -6   1   8       51.74       52.85      1.45 o 
  -5   1   8       38.41       35.26      1.31 o 
  -4   1   8       80.99       76.60      2.20 o 
  -3   1   8       52.35       48.18      1.43 o 
  -2   1   8       29.74       28.20      0.94 o 
  -1   1   8       18.44       16.33      0.59 o 
   0   1   8      642.36      669.67     12.04 o 
   1   1   8      170.31      191.68      7.10 o 
   2   1   8       54.44       56.74      2.46 o 
   3   1   8       87.81       94.57      3.78 o 
   4   1   8      382.62      388.52     14.29 o 
   5   1   8        8.06       10.28      1.07 o 
   6   1   8        4.65        4.96      0.57 o 
  -7   2   8        3.86        3.73      0.48 o 
  -6   2   8      407.86      395.37     10.10 o 
  -5   2   8       43.28       47.57      1.83 o 
  -4   2   8     1027.45     1007.72     29.58 o 
  -3   2   8       10.05       10.38      0.79 o 
  -2   2   8     1768.00     1692.68     49.16 o 
  -1   2   8       48.37       56.22      1.67 o 
   0   2   8      503.64      485.69     12.49 o 
   1   2   8      129.25      135.46      5.13 o 
   2   2   8       18.73       21.50      1.48 o 
   3   2   8       17.79       19.45      1.44 o 
   4   2   8      166.35      177.61      6.93 o 
   5   2   8        7.97        7.10      0.89 o 
  -7   3   8        7.43        6.74      0.64 o 
  -6   3   8      329.25      351.94     10.45 o 
  -5   3   8      100.13      104.72      3.47 o 
  -4   3   8       19.82       22.11      1.05 o 
  -3   3   8      163.73      184.60      5.63 o 
  -2   3   8      232.16      217.20      6.53 o 
  -1   3   8       42.94       41.30      1.88 o 
   0   3   8      228.62      204.03      7.65 o 
   1   3   8       64.41       68.25      2.91 o 
   2   3   8      103.16      110.47      4.44 o 
   3   3   8      201.02      204.71      7.66 o 
   4   3   8       45.75       47.03      2.18 o 
   5   3   8        3.70        5.50      0.60 o 
  -7   4   8      449.10      482.67     17.30 o 
  -6   4   8      170.69      185.84      5.59 o 
  -5   4   8       26.05       30.18      1.27 o 
  -4   4   8       30.11       32.87      1.40 o 
  -3   4   8       97.83       95.29      3.15 o 
  -2   4   8      228.56      202.91      7.66 o 
  -1   4   8       19.73       19.82      1.36 o 
   0   4   8      136.44      132.44      5.16 o 
   1   4   8       19.94       16.07      1.17 o 
   2   4   8      274.03      284.16     10.54 o 
   3   4   8      680.73      683.10     24.65 o 
   4   4   8      362.82      365.89     13.20 o 
  -6   5   8       28.32       27.01      1.34 o 
  -5   5   8       12.00       11.50      0.80 o 
  -4   5   8       86.68       90.18      3.75 o 
  -3   5   8      280.63      262.46      9.66 o 
  -2   5   8      140.74      119.71      6.56 o 
  -1   5   8       72.92       69.56      4.29 o 
   0   5   8      228.82      234.14      8.83 o 
   1   5   8       50.53       57.51      3.78 o 
   2   5   8       93.56       96.79      3.93 o 
   3   5   8        5.26        6.16      0.81 o 
  -5   6   8      207.98      216.58      7.91 o 
  -4   6   8      330.50      326.01     11.77 o 
  -2   6   8      147.96      135.56      7.65 o 
  -1   6   8        8.83        8.28      2.58 o 
   0   6   8      109.29      100.70      5.84 o 
   1   6   8        5.82        8.40      1.74 o 
  -5   7   8        6.24        8.76      0.98 o 
  -4   7   8       23.51       24.44      1.91 o 
  -3   7   8        6.07        3.98      1.02 o 
  -2   7   8       53.72       64.71      4.49 o 
  -1   7   8        5.54        7.34      1.58 o 
   0   7   8        4.75        6.57      1.54 o 
   1   7   8       42.62       41.24      2.66 o 
  -4   8   8       35.85       33.00      2.12 o 
  -3   8   8       11.97       15.55      1.67 o 
  -2   8   8       79.64       68.10      3.85 o 
  -1   8   8      204.78      197.86     10.20 o 
   1 -12   9        7.71        7.94      0.62 o 
   2 -12   9       52.38       54.53      2.25 o 
   3 -12   9      155.56      151.64      7.90 o 
  -1 -11   9      216.58      222.32      5.16 o 
   0 -11   9      113.31      119.01      2.87 o 
   1 -11   9       85.23       84.85      2.16 o 
   2 -11   9        7.51        8.18      0.57 o 
   3 -11   9       37.85       41.16      1.28 o 
   4 -11   9       73.49       76.35      2.42 o 
   5 -11   9        8.60        9.44      0.80 o 
  -2 -10   9      195.23      213.06      5.58 o 
  -1 -10   9        5.14        8.70      0.75 o 
   0 -10   9       15.17       12.72      0.65 o 
   1 -10   9       75.59       80.80      2.32 o 
   2 -10   9      238.24      215.96      5.09 o 
   3 -10   9      377.70      367.74     10.93 o 
   4 -10   9       17.58       16.28      0.69 o 
   5 -10   9       10.74       12.40      0.71 o 
  -3  -9   9       28.53       27.81      1.05 o 
  -2  -9   9       25.30       28.42      1.15 o 
  -1  -9   9       45.39       51.00      1.52 o 
   0  -9   9      159.72      155.90      3.79 o 
   1  -9   9      355.77      341.97      8.82 o 
   2  -9   9      171.06      155.30      3.73 o 
   3  -9   9      180.03      155.30      3.73 o 
   4  -9   9       55.52       43.57      1.81 o 
   5  -9   9       95.49       80.25      2.01 o 
   6  -9   9       19.03       19.31      1.41 o 
  -4  -8   9       16.30       17.39      0.97 o 
  -3  -8   9      330.99      328.60      7.58 o 
  -2  -8   9        9.25       10.78      0.75 o 
  -1  -8   9       54.33       51.74      1.42 o 
   0  -8   9       67.36       63.34      1.63 o 
   1  -8   9      867.21      825.65     18.67 o 
   2  -8   9       17.23       16.48      0.66 o 
   3  -8   9       39.24       39.39      1.09 o 
   4  -8   9       27.72       27.21      0.91 o 
   5  -8   9      118.52      113.21      2.79 o 
   6  -8   9      155.76      153.61      4.81 o 
  -5  -7   9      131.07      130.16      4.84 o 
  -4  -7   9       68.93       72.40      2.16 o 
  -3  -7   9      265.13      269.01      6.30 o 
  -2  -7   9       21.40       20.68      0.82 o 
  -1  -7   9       49.39       49.32      1.31 o 
   0  -7   9        9.52       10.56      0.66 o 
   1  -7   9      129.24      131.60      3.55 o 
   2  -7   9        9.70       10.53      0.69 o 
   3  -7   9       11.07       14.37      0.79 o 
   4  -7   9       11.13       13.76      0.76 o 
   5  -7   9      249.12      249.69      5.84 o 
   6  -7   9        9.65       11.37      0.88 o 
  -5  -6   9       44.71       41.60      1.43 o 
  -4  -6   9       83.90       84.72      2.54 o 
  -3  -6   9       51.60       52.93      1.58 o 
  -2  -6   9       55.62       48.65      1.30 o 
  -1  -6   9      671.89      642.62     13.44 o 
   0  -6   9       14.92       12.10      0.64 o 
   1  -6   9      145.70      149.28      3.95 o 
   2  -6   9       12.76       12.11      0.60 o 
   3  -6   9       43.58       40.42      1.37 o 
   4  -6   9       17.73       16.93      0.77 o 
   5  -6   9       24.47       29.56      1.26 o 
   6  -6   9       15.69       15.50      0.80 o 
   7  -6   9       33.80       33.12      1.56 o 
  -6  -5   9        8.03        7.92      0.57 o 
  -5  -5   9       96.09       91.83      2.64 o 
  -4  -5   9      181.97      160.84      4.40 o 
  -3  -5   9       40.65       39.38      1.26 o 
  -2  -5   9       59.30       53.34      1.38 o 
  -1  -5   9      319.45      289.59      6.13 o 
   0  -5   9      980.94      921.98     20.88 o 
   1  -5   9      601.41      543.25     11.25 o 
   2  -5   9        9.12       10.64      0.65 o 
   3  -5   9       22.83       25.72      0.95 o 
   4  -5   9       44.81       50.75      2.04 o 
   5  -5   9      129.72      134.93      3.78 o 
   6  -5   9       70.13       72.89      2.29 o 
   7  -5   9      269.73      269.51      9.64 o 
  -6  -4   9       38.69       36.96      1.21 o 
  -5  -4   9      105.80      105.12      2.98 o 
  -4  -4   9       44.19       50.60      1.51 o 
  -3  -4   9       17.15       15.61      0.75 o 
  -2  -4   9     1171.91     1121.90     23.18 o 
  -1  -4   9      258.49      249.96      5.33 o 
   0  -4   9       94.56       88.01      1.95 o 
   1  -4   9      813.62      775.98     22.68 o 
   2  -4   9      679.54      615.42     15.64 o 
   3  -4   9       43.47       45.11      1.27 o 
   4  -4   9      404.17      397.22     10.26 o 
   5  -4   9      326.44      325.04      8.47 o 
   6  -4   9       15.14       15.83      0.85 o 
   7  -4   9       33.44       35.08      1.52 o 
  -6  -3   9       33.32       30.99      1.18 o 
  -5  -3   9      183.57      175.42      4.19 o 
  -4  -3   9       28.22       31.74      1.14 o 
  -3  -3   9       10.99       10.83      0.62 o 
  -2  -3   9      370.70      358.54      8.20 o 
  -1  -3   9       33.02       28.00      0.75 o 
   0  -3   9      413.60      425.95      9.76 o 
   1  -3   9     1587.01     1579.75     35.77 o 
   2  -3   9      196.65      191.70      5.13 o 
   3  -3   9       14.69       15.56      0.98 o 
   4  -3   9       11.25       13.64      0.92 o 
   5  -3   9       65.97       60.26      1.98 o 
   6  -3   9       14.97       15.94      0.82 o 
  -6  -2   9       94.21       90.25      2.58 o 
  -5  -2   9       20.94       23.58      0.96 o 
  -4  -2   9       12.37       12.69      0.74 o 
  -3  -2   9      139.11      146.01      3.51 o 
  -2  -2   9       19.72       20.81      0.85 o 
  -1  -2   9       57.47       67.95      1.67 o 
   0  -2   9      157.42      163.98      3.05 o 
   1  -2   9        9.46       10.03      0.45 o 
   2  -2   9       85.38       85.97      2.82 o 
   3  -2   9       12.53       12.83      0.95 o 
   4  -2   9       55.43       57.59      2.32 o 
   5  -2   9       42.29       44.31      1.69 o 
   6  -2   9       59.28       63.57      2.14 o 
  -7  -1   9        8.88       12.99      1.62 o 
  -6  -1   9       13.97       14.26      0.70 o 
  -5  -1   9       60.67       67.48      1.84 o 
  -4  -1   9      225.97      223.52      5.28 o 
  -3  -1   9       35.47       35.81      1.30 o 
  -2  -1   9       26.31       29.01      0.89 o 
  -1  -1   9      194.74      199.65      5.16 o 
   0  -1   9      193.17      169.22      2.97 o 
   1  -1   9       72.09       70.75      1.64 o 
   2  -1   9       44.09       50.05      1.77 o 
   3  -1   9      117.74      122.17      4.66 o 
   4  -1   9      585.74      608.97     17.90 o 
   5  -1   9      308.47      308.85      9.21 o 
   6  -1   9       99.54      100.97      3.15 o 
  -7   0   9       30.78       29.55      2.13 o 
  -6   0   9       90.02       90.73      2.27 o 
  -5   0   9      358.36      345.04      7.97 o 
  -4   0   9      905.82      848.80     21.50 o 
  -3   0   9       48.97       53.20      1.60 o 
  -2   0   9       20.82       23.72      0.97 o 
  -1   0   9     2523.53     2442.50     61.27 o 
   0   0   9     1959.22     1973.34     31.41 o 
   1   0   9      123.43      120.77      3.70 o 
   2   0   9      280.01      289.76      8.56 o 
   3   0   9       29.97       29.95      1.27 o 
   4   0   9        6.60        7.46      0.81 o 
   5   0   9       21.11       20.33      1.01 o 
   6   0   9       19.11       18.89      1.01 o 
  -7   1   9       60.87       60.97      3.41 o 
  -6   1   9        4.58        3.56      0.54 o 
  -5   1   9        5.81        7.80      0.91 o 
  -4   1   9      890.87      869.36     25.60 o 
  -3   1   9      246.64      233.81      7.05 o 
  -2   1   9       99.20       90.18      3.52 o 
  -1   1   9      506.51      486.85     17.81 o 
   0   1   9      285.97      249.06      7.53 o 
   1   1   9        9.79       10.99      1.05 o 
   2   1   9      104.02      104.21      4.27 o 
   3   1   9       75.09       76.62      3.27 o 
   4   1   9       16.48       22.33      1.69 o 
   5   1   9       48.48       51.03      2.33 o 
  -7   2   9        4.60        3.15      0.85 o 
  -6   2   9       24.70       25.38      1.28 o 
  -5   2   9      207.62      215.32      6.53 o 
  -4   2   9       55.78       59.20      2.08 o 
  -3   2   9      291.98      298.06      8.88 o 
  -2   2   9      263.46      255.85      9.42 o 
  -1   2   9      329.77      299.61     10.93 o 
   0   2   9       10.81       16.57      2.16 o 
   1   2   9        7.48        9.19      0.99 o 
   2   2   9      372.79      364.89     13.35 o 
   3   2   9       98.97      101.83      4.16 o 
   4   2   9      109.66      118.47      4.63 o 
   5   2   9       52.34       54.76      3.27 o 
  -6   3   9      113.26      119.89      3.75 o 
  -5   3   9        5.41        7.14      0.78 o 
  -4   3   9        7.16        7.43      0.82 o 
  -3   3   9        7.42        7.22      0.97 o 
  -2   3   9       70.93       63.80      3.93 o 
  -1   3   9      483.44      437.76     22.45 o 
   0   3   9      187.16      183.24      9.93 o 
   1   3   9      157.78      151.05      5.88 o 
   2   3   9      249.17      257.81      9.60 o 
   3   3   9        6.63        5.92      0.97 o 
   4   3   9       13.44       20.99      1.33 o 
  -6   4   9       30.42       36.93      1.41 o 
  -5   4   9      231.59      256.46      9.51 o 
  -4   4   9       18.14       18.57      1.04 o 
  -3   4   9      157.67      145.55      5.53 o 
  -2   4   9      166.49      111.34      6.05 o 
  -1   4   9       16.73       18.56      1.97 o 
   0   4   9       47.06       57.50      3.96 o 
   1   4   9        6.21        4.89      1.89 o 
   2   4   9        5.59        5.99      0.93 o 
   3   4   9      185.06      176.02      6.72 o 
  -5   5   9        5.75        4.37      1.61 o 
  -4   5   9        9.93       10.76      1.99 o 
  -3   5   9       74.18       79.55      4.61 o 
  -2   5   9       77.61       56.19      3.48 o 
  -1   5   9       17.27       25.41      2.37 o 
   0   5   9      115.33      119.14      6.92 o 
   1   5   9        6.19        4.68      1.74 o 
   2   5   9        6.24        5.58      0.61 o 
   3   5   9       85.59       76.61      4.49 o 
  -5   6   9       32.52       28.90      2.03 o 
  -4   6   9       10.91        6.67      1.28 o 
  -3   6   9      209.51      232.16     11.91 o 
  -2   6   9       46.08       38.92      2.66 o 
  -1   6   9       50.11       59.30      3.98 o 
   0   6   9       49.45       57.91      3.53 o 
   1   6   9       25.16       28.29      2.30 o 
   2   6   9        6.30        8.74      1.22 o 
  -4   7   9       53.29       57.66      3.55 o 
  -3   7   9      226.81      258.11     13.17 o 
  -2   7   9       61.42       41.83      2.56 o 
  -1   7   9      122.33      121.27      6.45 o 
   0   7   9       19.10       21.94      1.71 o 
  -1 -11  10       15.53       17.45      0.88 o 
   0 -11  10       25.09       25.41      0.88 o 
   1 -11  10      154.62      153.93      3.59 o 
   2 -11  10       49.88       50.04      1.47 o 
   3 -11  10       98.60      104.49      3.24 o 
   4 -11  10       39.74       40.90      1.72 o 
  -2 -10  10      143.22      141.86      3.80 o 
  -1 -10  10      342.66      330.51      7.59 o 
   0 -10  10       20.24       20.97      0.82 o 
   1 -10  10       96.46       94.07      2.43 o 
   2 -10  10      309.90      293.21      6.84 o 
   3 -10  10      172.89      172.52      5.31 o 
   4 -10  10       40.97       40.13      1.26 o 
   5 -10  10       19.00       19.87      1.05 o 
  -3  -9  10      114.07      122.58      3.80 o 
  -2  -9  10        5.75        7.33      0.72 o 
  -1  -9  10      157.28      153.91      3.44 o 
   0  -9  10       15.97       14.48      0.64 o 
   1  -9  10       62.68       59.73      1.84 o 
   2  -9  10      166.17      154.14      4.13 o 
   3  -9  10       58.55       49.04      1.50 o 
   4  -9  10       40.31       33.01      0.93 o 
   5  -9  10      145.49      144.66      3.85 o 
  -4  -8  10       33.72       36.17      1.47 o 
  -3  -8  10       10.66       15.62      0.83 o 
  -2  -8  10       43.13       41.14      1.13 o 
  -1  -8  10       41.10       42.11      1.19 o 
   0  -8  10       29.33       27.25      1.07 o 
   1  -8  10      143.33      139.09      3.74 o 
   2  -8  10       13.99       15.08      0.87 o 
   3  -8  10      165.98      160.73      4.28 o 
   4  -8  10       43.44       41.10      1.25 o 
   5  -8  10       36.86       36.98      1.13 o 
   6  -8  10       13.92       13.00      0.72 o 
  -4  -7  10       57.61       65.11      1.96 o 
  -3  -7  10      196.24      206.84      5.50 o 
  -2  -7  10       29.72       32.07      1.06 o 
  -1  -7  10      129.33      122.47      3.00 o 
   0  -7  10       18.46       19.00      0.91 o 
   1  -7  10      115.89      100.76      2.77 o 
   2  -7  10      194.00      172.49      4.56 o 
   3  -7  10        8.48        9.21      0.84 o 
   4  -7  10        7.42        9.75      0.76 o 
   5  -7  10       30.63       31.16      1.03 o 
   6  -7  10       33.78       32.18      1.11 o 
  -5  -6  10       80.41       82.17      2.27 o 
  -4  -6  10       80.81       87.23      2.60 o 
  -3  -6  10      131.12      135.70      3.41 o 
  -2  -6  10      260.05      261.59      5.58 o 
  -1  -6  10      160.81      154.45      3.72 o 
   0  -6  10      346.75      319.65      7.50 o 
   1  -6  10       27.50       27.40      1.19 o 
   2  -6  10       35.33       33.07      1.33 o 
   3  -6  10      609.31      562.36     12.90 o 
   4  -6  10       92.15       94.58      2.43 o 
   5  -6  10        7.26        9.36      0.73 o 
   6  -6  10      263.03      263.61      6.78 o 
  -5  -5  10       11.80       17.38      0.87 o 
  -4  -5  10      336.31      307.26      7.13 o 
  -3  -5  10      652.96      608.87     13.90 o 
  -2  -5  10        7.20        6.51      0.54 o 
  -1  -5  10       11.16       15.51      0.65 o 
   0  -5  10     1794.10     1658.74     41.82 o 
   1  -5  10      117.31      116.54      3.63 o 
   2  -5  10      236.45      230.18      6.95 o 
   3  -5  10      337.25      324.19      8.45 o 
   4  -5  10        6.81        9.93      0.93 o 
   5  -5  10        6.63        6.56      0.72 o 
   6  -5  10      147.58      159.71      4.89 o 
  -6  -4  10        3.95        4.18      0.49 o 
  -5  -4  10        4.91        5.94      0.64 o 
  -4  -4  10      279.55      276.08      6.45 o 
  -3  -4  10        7.00        8.98      0.68 o 
  -2  -4  10        8.26        7.62      0.49 o 
  -1  -4  10       86.80       86.53      2.42 o 
   0  -4  10      144.29      145.81      3.86 o 
   1  -4  10      199.13      199.29      6.00 o 
   2  -4  10      497.86      461.43     11.91 o 
   3  -4  10       42.45       47.74      1.90 o 
   4  -4  10        6.96        7.87      0.85 o 
   5  -4  10       10.39       13.07      0.89 o 
   6  -4  10       76.48       82.72      2.67 o 
  -6  -3  10       27.01       29.35      1.04 o 
  -5  -3  10        6.24        6.49      0.66 o 
  -4  -3  10       25.34       31.10      1.11 o 
  -3  -3  10       54.00       56.84      1.55 o 
  -2  -3  10       43.01       45.82      1.72 o 
  -1  -3  10       29.02       26.27      1.14 o 
   0  -3  10      578.29      544.78     13.87 o 
   1  -3  10       32.91       31.61      1.25 o 
   2  -3  10      279.79      265.96      6.91 o 
   3  -3  10        8.33        9.55      0.78 o 
   4  -3  10       12.86       13.43      0.98 o 
   5  -3  10      225.62      245.70      9.16 o 
   6  -3  10      190.07      201.79      6.17 o 
  -6  -2  10       40.03       41.15      1.31 o 
  -5  -2  10      239.18      238.90      5.61 o 
  -4  -2  10      104.22       97.20      2.72 o 
  -3  -2  10        7.60        9.70      0.77 o 
  -2  -2  10      157.10      144.65      4.45 o 
  -1  -2  10       16.76       23.80      1.29 o 
   0  -2  10       86.16       72.87      2.06 o 
   1  -2  10      908.82      856.04     21.61 o 
   2  -2  10      198.12      196.76      7.30 o 
   3  -2  10       51.63       46.63      1.79 o 
   4  -2  10      302.55      311.90     11.42 o 
   5  -2  10        9.21       10.67      0.86 o 
   6  -2  10        9.58       10.66      0.62 o 
  -6  -1  10       18.57       15.12      0.65 o 
  -5  -1  10       86.55       77.66      2.05 o 
  -4  -1  10        6.59        7.23      0.72 o 
  -3  -1  10        8.15       12.10      0.73 o 
  -2  -1  10      111.69      109.55      3.49 o 
  -1  -1  10       18.34       26.85      1.15 o 
   0  -1  10       45.26       36.48      1.14 o 
   1  -1  10      102.83       95.85      3.04 o 
   2  -1  10       11.91       11.42      0.91 o 
   3  -1  10       10.06       12.89      1.02 o 
   4  -1  10      350.36      348.82     12.94 o 
   5  -1  10       37.68       40.36      1.58 o 
   6  -1  10      104.42      108.50      4.31 o 
  -6   0  10       80.01       79.32      2.27 o 
  -5   0  10      146.44      131.33      3.57 o 
  -4   0  10        6.69        5.70      0.70 o 
  -3   0  10      510.26      489.98     14.48 o 
  -2   0  10      194.55      187.00      6.98 o 
  -1   0  10       50.89       52.76      2.32 o 
   0   0  10      637.77      492.98     17.68 o 
   1   0  10       70.02       81.28      3.34 o 
   2   0  10       39.19       38.83      2.62 o 
   3   0  10      194.00      190.51     10.01 o 
   4   0  10      797.13      820.30     41.54 o 
   5   0  10       75.87       76.62      3.12 o 
  -6   1  10       11.14       10.30      0.79 o 
  -5   1  10      693.04      700.57     20.47 o 
  -4   1  10      735.64      698.47     20.48 o 
  -3   1  10      249.08      250.81      9.26 o 
  -2   1  10      330.84      325.39     16.78 o 
  -1   1  10      185.68      197.29     10.59 o 
   0   1  10      260.48      232.39      8.59 o 
   1   1  10      898.85      901.55     32.14 o 
   2   1  10      209.03      222.28      8.50 o 
   3   1  10       13.43       10.40      1.32 o 
   4   1  10        7.72        8.69      1.05 o 
   5   1  10       23.89       28.41      2.16 o 
  -6   2  10       77.94       75.78      2.47 o 
  -5   2  10       37.95       40.98      1.81 o 
  -4   2  10       68.96       68.11      2.90 o 
  -3   2  10      241.25      236.20     12.48 o 
  -2   2  10        8.61       10.89      1.50 o 
  -1   2  10       88.37       82.10      4.68 o 
   0   2  10      118.86      126.19      7.49 o 
   1   2  10       12.79       10.94      1.05 o 
   2   2  10       15.36       12.70      1.46 o 
   3   2  10       23.15       29.38      1.76 o 
   4   2  10        4.48        4.45      0.82 o 
  -6   3  10       18.87       22.82      1.22 o 
  -5   3  10      175.36      178.96      6.59 o 
  -4   3  10      125.09      114.83      6.41 o 
  -3   3  10      147.99      145.91      7.89 o 
  -2   3  10        9.52        9.36      1.42 o 
  -1   3  10       12.34       13.23      2.01 o 
   0   3  10      122.10      113.07      6.59 o 
   1   3  10      247.88      273.91     14.66 o 
   2   3  10      129.41      125.59      4.81 o 
   3   3  10       35.26       34.78      1.83 o 
   4   3  10       18.09       18.43      0.91 o 
  -6   4  10       31.09       33.34      2.00 o 
  -5   4  10      270.07      313.25     16.29 o 
  -4   4  10      213.64      236.04     12.48 o 
  -1   4  10      566.40      455.23     23.48 o 
   0   4  10      281.49      269.81     14.08 o 
   1   4  10       84.73       95.85      5.53 o 
   2   4  10       15.70       12.20      0.89 o 
   3   4  10       61.98       61.71      4.33 o 
  -5   5  10       20.73       22.96      1.79 o 
  -4   5  10       27.12       33.83      2.70 o 
  -1   5  10      163.97      151.51      8.23 o 
   0   5  10       18.88       18.90      2.50 o 
   1   5  10       95.03       97.49      5.25 o 
   2   5  10       37.79       42.71      2.72 o 
  -4   6  10       54.53       55.71      3.18 o 
  -2   6  10       18.96       11.08      1.38 o 
  -1   6  10      125.44      106.36      5.87 o 
   0   6  10       18.29       23.03      2.33 o 
   1   6  10       34.15       33.76      2.09 o 
   0 -11  11        5.01        8.00      0.72 o 
   1 -11  11       53.93       53.89      1.88 o 
   2 -11  11       10.29       11.35      0.69 o 
   3 -11  11       10.96       12.32      0.64 o 
   4 -11  11       26.25       25.79      1.69 o 
  -2 -10  11       24.39       23.19      1.43 o 
  -1 -10  11        4.98        4.49      0.38 o 
   0 -10  11      235.23      259.41      7.72 o 
   1 -10  11       21.89       29.42      1.28 o 
   2 -10  11       26.26       26.84      1.17 o 
   3 -10  11       23.96       21.46      1.05 o 
   4 -10  11        8.52       10.16      0.73 o 
  -3  -9  11        6.67        6.47      0.89 o 
  -2  -9  11      167.48      157.71      3.73 o 
  -1  -9  11      183.06      182.48      4.33 o 
   0  -9  11      104.03      102.69      2.83 o 
   1  -9  11       31.32       33.79      1.21 o 
   2  -9  11      162.83      146.76      3.88 o 
   3  -9  11      196.29      180.31      5.45 o 
   4  -9  11      165.91      163.08      4.29 o 
   5  -9  11       28.66       22.69      0.73 o 
  -3  -8  11       23.99       28.73      1.07 o 
  -2  -8  11      116.21      112.50      2.55 o 
  -1  -8  11      151.93      157.58      3.84 o 
   0  -8  11      192.44      203.04      5.35 o 
   1  -8  11       42.49       39.72      1.35 o 
   2  -8  11      328.85      322.55      9.67 o 
   3  -8  11      180.74      163.75      4.50 o 
   4  -8  11      326.22      305.36      7.01 o 
   5  -8  11      139.60      130.68      3.45 o 
  -4  -7  11        4.50        5.62      0.63 o 
  -3  -7  11        5.09        5.30      0.61 o 
  -2  -7  11      209.60      185.60      4.48 o 
  -1  -7  11       12.68       12.32      0.77 o 
   0  -7  11      293.94      253.16      6.55 o 
   1  -7  11        8.07        9.17      0.82 o 
   2  -7  11      704.68      675.01     19.87 o 
   3  -7  11       49.63       46.52      1.71 o 
   4  -7  11        7.43       10.24      0.86 o 
   5  -7  11       73.12       72.91      2.19 o 
   6  -7  11       25.73       26.53      1.44 o 
  -5  -6  11       30.49       27.53      1.30 o 
  -4  -6  11        8.75        9.56      0.61 o 
  -3  -6  11       18.85       20.25      0.92 o 
  -2  -6  11      538.48      539.73     13.85 o 
  -1  -6  11       55.10       39.69      1.24 o 
   0  -6  11      281.51      266.50      8.03 o 
   1  -6  11       17.52       17.95      1.01 o 
   2  -6  11       53.13       52.48      1.89 o 
   3  -6  11       90.75       93.47      2.79 o 
   4  -6  11      156.10      164.28      5.20 o 
   5  -6  11      121.12      125.60      3.95 o 
   6  -6  11        5.13        5.06      1.01 o 
  -5  -5  11       37.87       34.61      1.15 o 
  -4  -5  11      212.40      199.34      4.73 o 
  -3  -5  11      132.52      130.77      3.25 o 
  -2  -5  11       96.92       85.81      2.48 o 
  -1  -5  11      120.80       94.39      2.65 o 
   0  -5  11      244.36      233.62      7.19 o 
   1  -5  11      636.82      606.22     17.95 o 
   2  -5  11      951.21      945.46     27.78 o 
   3  -5  11       43.57       38.78      1.38 o 
   4  -5  11        7.06        8.98      0.89 o 
   5  -5  11       43.41       48.38      1.87 o 
   6  -5  11      131.26      133.35      4.93 o 
  -5  -4  11        5.32        4.38      0.56 o 
  -4  -4  11      200.56      177.21      4.25 o 
  -3  -4  11      481.82      384.61      8.82 o 
  -2  -4  11       34.87       30.36      1.50 o 
  -1  -4  11       15.77       12.23      0.73 o 
   0  -4  11      977.30      933.87     27.31 o 
   1  -4  11      315.49      303.49      9.21 o 
   2  -4  11        8.32        7.86      0.75 o 
   3  -4  11      110.83      112.10      3.64 o 
   4  -4  11       56.52       58.36      2.24 o 
   5  -4  11        8.97        9.84      0.79 o 
   6  -4  11      151.04      148.55      5.44 o 
  -6  -3  11        3.71        6.54      0.95 o 
  -5  -3  11       86.74       83.68      2.11 o 
  -4  -3  11       15.94       15.76      0.77 o 
  -3  -3  11       66.75       70.83      2.52 o 
  -2  -3  11        7.94       10.03      1.02 o 
  -1  -3  11       39.50       36.54      1.50 o 
   0  -3  11        8.45       10.35      0.91 o 
   1  -3  11      281.36      279.44      8.50 o 
   2  -3  11      524.25      511.84     18.40 o 
   3  -3  11       11.03        9.21      0.91 o 
   4  -3  11       19.94       20.19      1.26 o 
   5  -3  11       80.61       87.41      3.42 o 
   6  -3  11      101.50       98.12      3.89 o 
  -6  -2  11       34.85       38.70      1.38 o 
  -5  -2  11       56.26       55.26      1.82 o 
  -4  -2  11      238.62      228.65      5.99 o 
  -3  -2  11       46.22       41.14      1.62 o 
  -2  -2  11      313.27      285.67      8.52 o 
  -1  -2  11     1773.82     1770.66     51.57 o 
   0  -2  11     1022.79     1000.50     35.76 o 
   2  -2  11      172.95      167.11      6.24 o 
   3  -2  11      112.62      109.36      4.18 o 
   4  -2  11       13.53       12.58      1.02 o 
   5  -2  11      271.56      283.57     10.19 o 
  -6  -1  11       58.08       50.56      1.70 o 
  -5  -1  11       40.74       39.06      1.37 o 
  -4  -1  11       14.29       15.44      0.94 o 
  -3  -1  11      932.87      876.14     25.57 o 
  -2  -1  11      355.58      360.98     13.19 o 
  -1  -1  11       17.77       15.37      1.20 o 
   0  -1  11        9.98        9.79      0.92 o 
   1  -1  11       16.24       15.54      0.99 o 
   2  -1  11       27.67       27.76      1.43 o 
   3  -1  11      447.33      477.25     17.46 o 
   4  -1  11       81.67       74.19      2.93 o 
   5  -1  11        5.37        6.53      0.81 o 
  -6   0  11        4.45        5.57      0.85 o 
  -5   0  11      126.68      125.75      4.03 o 
  -4   0  11      165.90      167.74      6.34 o 
  -3   0  11      142.80      138.64      7.83 o 
  -2   0  11      217.31      224.80     11.91 o 
  -1   0  11      273.48      259.88      9.58 o 
   1   0  11        7.79        9.88      1.23 o 
   2   0  11       13.32       12.64      1.81 o 
   3   0  11       29.19       30.63      2.23 o 
   4   0  11       14.49       16.50      1.52 o 
   5   0  11      192.39      200.26      7.23 o 
  -6   1  11        8.65        9.91      0.94 o 
  -5   1  11      132.81      135.17      4.21 o 
  -4   1  11       62.56       63.47      3.97 o 
  -3   1  11      839.43      851.66     43.18 o 
  -2   1  11       49.96       53.71      3.72 o 
   1   1  11      118.65      120.58      4.58 o 
   2   1  11       10.19        9.34      1.51 o 
   3   1  11      261.29      281.98     14.41 o 
   4   1  11        4.71        7.36      1.05 o 
  -6   2  11        5.68        6.90      0.61 o 
  -5   2  11      182.67      196.35     10.32 o 
  -4   2  11      463.51      464.75     23.90 o 
  -3   2  11      803.90      813.54     41.34 o 
   0   2  11      153.51      126.89      6.74 o 
   1   2  11      918.87      921.64     46.70 o 
   2   2  11      151.41      135.94      5.20 o 
   3   2  11       18.66       20.24      1.58 o 
   4   2  11        6.11        7.52      0.73 o 
  -5   3  11       46.34       54.07      3.26 o 
  -4   3  11        5.46        5.16      1.38 o 
   0   3  11       51.05       39.62      2.93 o 
   1   3  11       54.81       65.65      4.31 o 
   3   3  11       28.12       34.30      2.52 o 
  -5   4  11       71.18       79.15      4.44 o 
  -4   4  11        5.78        7.25      1.39 o 
  -4   5  11       72.42       75.94      4.11 o 
  -1   5  11       72.82       42.52      2.56 o 
   1   5  11       32.99       25.78      2.14 o 
   1 -11  12       32.18       28.37      1.32 o 
   2 -11  12       48.96       51.94      2.06 o 
   3 -11  12        8.16        8.24      1.26 o 
  -1 -10  12       58.31       53.47      2.13 o 
   0 -10  12      277.49      282.76      8.41 o 
   1 -10  12       58.59       63.76      2.17 o 
   2 -10  12        9.72        9.60      0.51 o 
   3 -10  12       16.80       20.56      1.13 o 
   4 -10  12      257.70      283.94     10.26 o 
  -2  -9  12       49.33       43.87      1.56 o 
  -1  -9  12        9.33        9.34      0.61 o 
   0  -9  12       67.21       77.99      2.55 o 
   1  -9  12       73.38       79.31      2.58 o 
   2  -9  12       22.18       26.02      1.10 o 
   3  -9  12       43.95       42.40      1.52 o 
   4  -9  12      131.10      128.55      3.97 o 
  -3  -8  12       88.68       88.74      2.78 o 
  -2  -8  12       13.32       13.50      0.58 o 
  -1  -8  12      155.65      141.99      3.45 o 
   0  -8  12      572.18      596.06     17.49 o 
   1  -8  12       84.13       86.43      2.94 o 
   2  -8  12        7.98        8.62      0.81 o 
   3  -8  12      446.23      450.45     13.29 o 
   4  -8  12      240.26      253.36      7.64 o 
   5  -8  12      116.52      114.42      4.34 o 
  -4  -7  12       21.20       22.85      1.23 o 
  -3  -7  12      143.49      129.95      3.52 o 
  -2  -7  12      280.38      261.03      6.82 o 
  -1  -7  12        7.38        5.67      0.65 o 
   0  -7  12       36.25       37.77      1.60 o 
   1  -7  12      100.03       91.70      3.02 o 
   2  -7  12      249.47      241.70      7.32 o 
   3  -7  12      467.64      476.13     14.07 o 
   4  -7  12      215.54      167.47      6.31 o 
   5  -7  12      136.35      137.86      4.26 o 
  -4  -6  12        4.24        3.13      0.48 o 
  -3  -6  12       22.41       25.08      1.28 o 
  -2  -6  12       51.22       51.36      2.03 o 
  -1  -6  12       37.56       32.45      1.32 o 
   0  -6  12      150.41      140.41      4.42 o 
   1  -6  12       55.22       54.26      2.00 o 
   2  -6  12      175.03      165.45      6.30 o 
   3  -6  12       24.86       25.16      1.15 o 
   4  -6  12      273.50      262.57      7.96 o 
   5  -6  12       26.27       28.91      1.34 o 
  -5  -5  12        6.91        6.64      0.77 o 
  -4  -5  12       13.13       14.91      0.79 o 
  -3  -5  12      444.44      451.16     13.42 o 
  -2  -5  12       71.78       71.84      2.72 o 
  -1  -5  12       69.38       67.47      1.98 o 
   0  -5  12       13.67       14.60      0.90 o 
   1  -5  12       16.28       17.95      1.05 o 
   2  -5  12        9.72        9.31      1.09 o 
   3  -5  12      429.09      402.51     11.88 o 
   4  -5  12      168.80      171.42      5.36 o 
   5  -5  12        5.45        8.08      0.72 o 
  -5  -4  12      138.91      131.60      3.93 o 
  -4  -4  12      204.05      193.03      5.22 o 
  -3  -4  12      337.92      317.85      9.55 o 
  -2  -4  12      187.13      183.11      6.91 o 
  -1  -4  12       12.57       10.40      0.87 o 
   0  -4  12      223.53      217.42      8.06 o 
   2  -4  12      611.12      531.73     19.09 o 
   3  -4  12       25.86       25.42      1.41 o 
   4  -4  12      106.56      107.99      4.20 o 
   5  -4  12      125.14      135.84      5.02 o 
  -5  -3  12        6.79        6.97      0.60 o 
  -4  -3  12       19.16       25.09      1.40 o 
  -3  -3  12       85.22       83.78      2.82 o 
  -2  -3  12       18.57       18.51      1.58 o 
  -1  -3  12      709.41      644.54     23.67 o 
   0  -3  12       92.35       91.78      5.01 o 
   1  -3  12        9.04        9.59      0.98 o 
   2  -3  12       27.59       28.13      1.44 o 
   3  -3  12       31.73       27.81      1.47 o 
   4  -3  12       12.14       11.27      0.92 o 
   5  -3  12       74.55       83.56      3.14 o 
  -5  -2  12       99.57      104.39      2.85 o 
  -4  -2  12        5.75        6.60      0.89 o 
  -3  -2  12        7.02        8.94      0.87 o 
  -2  -2  12       15.06       15.64      1.42 o 
  -1  -2  12      206.34      191.69      7.42 o 
   0  -2  12      111.00       96.87      3.87 o 
   1  -2  12      290.28      284.25     14.76 o 
   2  -2  12       43.38       43.36      2.62 o 
   3  -2  12       29.99       31.09      1.54 o 
   4  -2  12       68.61       74.06      2.96 o 
   5  -2  12        5.20        4.66      1.04 o 
  -5  -1  12      245.75      256.30      9.62 o 
  -4  -1  12       12.91       10.42      1.36 o 
  -3  -1  12      113.21      111.09      4.54 o 
  -2  -1  12       53.38       51.25      2.40 o 
  -1  -1  12      478.59      453.60     23.47 o 
   0  -1  12       32.64       27.91      1.59 o 
   1  -1  12      156.81      135.45      7.68 o 
   2  -1  12      230.85      230.75     12.33 o 
   3  -1  12      137.55      155.75      8.56 o 
   4  -1  12       13.15       15.13      1.31 o 
   5  -1  12       62.35       63.16      3.39 o 
  -5   0  12        4.81        3.02      1.02 o 
  -4   0  12       17.76       15.54      1.92 o 
  -3   0  12      440.87      434.27     22.65 o 
  -2   0  12      534.42      540.95     27.76 o 
  -1   0  12       63.30       55.26      3.67 o 
   2   0  12       22.00       28.32      1.79 o 
   3   0  12       89.00       95.65      5.26 o 
   4   0  12       79.96       85.44      4.66 o 
  -5   1  12      156.19      165.97      6.17 o 
  -4   1  12      164.12      167.88      8.93 o 
  -3   1  12       53.44       66.83      4.33 o 
  -2   1  12       34.92       30.19      2.41 o 
   3   1  12       13.78       17.76      1.33 o 
  -5   2  12      150.32      144.55      7.67 o 
  -4   2  12      232.40      235.72     12.59 o 
  -3   2  12      481.29      486.95     25.33 o 
  -5   3  12       21.67       25.45      1.87 o 
   0 -10  13       30.80       34.55      1.57 o 
   1 -10  13      122.35      140.98      5.43 o 
   2 -10  13       75.11       85.34      3.29 o 
   3 -10  13       76.01       80.55      3.18 o 
  -1  -9  13      199.45      177.22      5.32 o 
   0  -9  13       59.39       60.79      2.13 o 
   1  -9  13        5.83        8.86      0.72 o 
   2  -9  13       29.32       36.03      1.44 o 
   3  -9  13      188.28      200.15      5.97 o 
   4  -9  13       35.80       35.17      1.46 o 
  -2  -8  13       14.65       17.30      0.91 o 
  -1  -8  13       32.51       47.18      1.78 o 
   0  -8  13       12.35       13.64      0.99 o 
   1  -8  13       77.83       78.81      2.59 o 
   2  -8  13       24.33       26.57      1.43 o 
   3  -8  13       63.94       60.30      2.05 o 
   4  -8  13      138.19      122.31      3.73 o 
  -3  -7  13        4.45        3.85      0.67 o 
  -2  -7  13       86.66      103.15      3.39 o 
  -1  -7  13      480.60      453.82     13.33 o 
   0  -7  13       13.15       14.26      0.94 o 
   1  -7  13       66.58       70.07      2.32 o 
   2  -7  13      163.65      171.46      6.73 o 
   3  -7  13      167.73      173.57      5.29 o 
   4  -7  13       89.53       95.85      3.62 o 
   5  -7  13      376.24      385.27     14.06 o 
  -4  -6  13       12.88       15.18      0.98 o 
  -3  -6  13      229.32      226.56      6.81 o 
  -2  -6  13      123.81      118.24      3.92 o 
  -1  -6  13       34.42       38.68      1.91 o 
   0  -6  13       10.52        9.43      0.99 o 
   1  -6  13        7.60        7.58      1.01 o 
   2  -6  13       97.08      104.57      4.11 o 
   3  -6  13      755.16      789.19     28.31 o 
   4  -6  13        8.58       10.52      0.89 o 
   5  -6  13       15.03       14.54      0.79 o 
  -4  -5  13       23.44       24.45      1.16 o 
  -3  -5  13       10.73        8.88      0.92 o 
  -2  -5  13       22.95       27.17      1.37 o 
  -1  -5  13      137.68      143.90      5.53 o 
   0  -5  13       71.28       67.21      2.86 o 
   1  -5  13        8.39        9.55      1.02 o 
   2  -5  13       26.60       25.09      1.39 o 
   3  -5  13       39.70       37.58      2.40 o 
   4  -5  13       33.47       33.51      1.61 o 
   5  -5  13       10.05        9.77      0.65 o 
  -5  -4  13       22.59       21.70      2.08 o 
  -4  -4  13        4.36        2.58      1.08 o 
  -3  -4  13      320.76      306.04     11.30 o 
  -2  -4  13       19.56       17.09      1.60 o 
  -1  -4  13        7.11       11.01      1.64 o 
   0  -4  13      368.75      338.68     12.50 o 
   1  -4  13       60.88       55.94      2.46 o 
   2  -4  13        8.11        4.75      1.12 o 
   3  -4  13      193.88      223.49     11.65 o 
   4  -4  13        5.98        9.11      0.86 o 
   5  -4  13      100.75      102.86      3.80 o 
  -5  -3  13        6.58        6.35      0.61 o 
  -4  -3  13       33.49       34.86      1.91 o 
  -3  -3  13      411.31      385.95     14.04 o 
  -2  -3  13      199.80      166.89      6.35 o 
  -1  -3  13       32.34       32.77      2.47 o 
   0  -3  13      178.07      169.12      9.21 o 
   1  -3  13      585.12      617.95     32.00 o 
   2  -3  13      419.99      431.89     22.04 o 
   3  -3  13      393.76      421.74     15.29 o 
   4  -3  13      125.88      128.38      4.71 o 
   5  -3  13       10.06       12.31      0.95 o 
  -5  -2  13        3.91        4.96      0.83 o 
  -4  -2  13       52.55       54.90      2.64 o 
  -3  -2  13       22.75       29.02      2.97 o 
  -2  -2  13       11.63       14.35      1.35 o 
  -1  -2  13      141.73      127.10      7.07 o 
   3  -2  13       70.20       70.80      3.80 o 
  -5  -1  13        3.99        3.71      0.68 o 
  -4  -1  13       58.52       66.48      2.99 o 
  -3  -1  13       51.84       47.30      3.67 o 
  -2  -1  13        8.71        7.20      1.63 o 
  -5   0  13       21.90       19.14      1.13 o 
  -4   0  13      133.30      148.11      8.00 o 
  -3   0  13        8.20       13.84      2.46 o 
  -2   0  13      255.78      261.07     13.14 o 
  -5   1  13       36.39       40.90      2.25 o 
  -4   1  13       30.08       32.28      2.36 o 
  -3   1  13       16.81       20.03      1.92 o 
  -4   2  13       17.55       26.67      2.03 o 
   1 -10  14       10.27       14.41      1.60 o 
   2 -10  14       22.02       26.06      1.27 o 
  -1  -9  14       16.15       16.37      1.36 o 
   0  -9  14      104.73      118.89      3.71 o 
   1  -9  14      326.58      337.35     12.16 o 
   2  -9  14       44.57       51.12      1.74 o 
   3  -9  14      140.80      131.89      4.96 o 
  -2  -8  14       58.15       56.24      2.18 o 
  -1  -8  14       61.49       61.68      2.53 o 
   0  -8  14       33.63       31.48      1.32 o 
   1  -8  14       79.62       92.38      3.65 o 
   2  -8  14       83.64       97.33      3.93 o 
   3  -8  14       49.94       58.41      2.04 o 
   4  -8  14        6.38        7.18      0.54 o 
  -3  -7  14       27.66       24.29      1.51 o 
  -2  -7  14       24.48       32.32      1.56 o 
  -1  -7  14        5.66        5.86      1.05 o 
   0  -7  14       44.82       45.39      2.04 o 
   1  -7  14       52.26       63.47      2.76 o 
   2  -7  14       59.84       58.66      2.45 o 
   3  -7  14       72.32       76.08      3.01 o 
   4  -7  14      136.49      132.72      4.94 o 
  -3  -6  14        4.84        5.91      0.74 o 
  -2  -6  14       12.03       14.46      0.95 o 
  -1  -6  14      102.01      103.81      4.03 o 
   0  -6  14        6.76        7.70      1.14 o 
   1  -6  14       26.47       24.56      1.43 o 
   2  -6  14      311.43      304.97     11.15 o 
   3  -6  14       14.07       18.05      1.43 o 
   4  -6  14        5.30        7.94      0.66 o 
  -4  -5  14      142.87      131.65      6.77 o 
  -3  -5  14       16.97       20.51      1.48 o 
  -2  -5  14      128.03      128.44      5.03 o 
  -1  -5  14      495.10      470.55     24.02 o 
   0  -5  14       36.08       33.82      3.03 o 
   1  -5  14      128.12      120.98      4.64 o 
   2  -5  14       31.74       31.61      2.15 o 
   3  -5  14       55.06       60.29      3.43 o 
   4  -5  14      106.65      119.20      4.40 o 
  -4  -4  14       55.17       52.76      2.11 o 
  -3  -4  14        9.41        9.58      1.13 o 
  -2  -4  14      175.54      177.43      6.82 o 
  -1  -4  14       34.03       34.66      2.99 o 
   0  -4  14        6.21       10.98      1.62 o 
   1  -4  14       21.76       23.04      1.22 o 
   2  -4  14       48.11       51.71      3.06 o 
   4  -4  14       35.32       35.88      2.12 o 
  -4  -3  14        5.44        5.99      1.14 o 
  -3  -3  14        4.74        5.63      1.07 o 
  -2  -3  14      372.85      356.62     12.97 o 
  -1  -3  14      106.92       94.10      5.29 o 
   0  -3  14       31.41       25.68      2.16 o 
   4  -3  14      109.95      124.18      6.39 o 
  -4  -2  14        4.33        4.16      0.84 o 
  -3  -2  14       75.96       78.52      3.46 o 
  -2  -2  14      559.96      526.61     18.92 o 
  -4  -1  14       78.37       92.11      5.27 o 
  -3  -1  14       59.11       76.34      4.70 o 
  -4   0  14       15.46       19.63      1.73 o 
  -4   1  14      163.09      164.66      8.57 o 
   1  -9  15        7.15       10.42      1.08 o 
  -1  -8  15        8.47       12.20      0.77 o 
   0  -8  15        8.07        9.99      0.89 o 
   1  -8  15      123.02      131.49      4.97 o 
   2  -8  15      313.31      334.04     12.00 o 
   3  -8  15      114.54      111.98      4.15 o 
  -2  -7  15      138.32      164.64      6.00 o 
  -1  -7  15        6.35        8.42      0.87 o 
   0  -7  15      386.79      433.02     15.73 o 
   1  -7  15      257.99      262.93      9.60 o 
   2  -7  15       10.35       10.58      0.84 o 
   3  -7  15       11.42       11.22      1.17 o 
  -2  -6  15       63.15       71.77      2.81 o 
  -1  -6  15       15.51       20.17      1.30 o 
   0  -6  15       41.14       44.48      1.96 o 
   1  -6  15        5.53        6.73      0.79 o 
   2  -6  15        7.72        7.80      0.66 o 
   3  -6  15       35.56       40.55      2.81 o 
  -3  -5  15        9.57       14.17      1.30 o 
  -1  -5  15       28.91       31.19      2.55 o 
   0  -5  15      398.20      419.05     21.43 o 
   2  -5  15       19.75       22.77      1.73 o 
   3  -5  15      142.59      144.55      7.43 o 
  -3  -4  15       68.83       74.10      2.90 o 
  -1  -4  15      189.34      189.26      9.95 o 
  -3  -3  15       13.54       11.78      1.47 o 
   0  -7  16        7.85        8.75      0.59 o 
   1  -7  16      131.22      138.98      7.27 o 
   2  -7  16      375.17      381.69     19.32 o 
  -1  -6  16      293.19      347.60     18.09 o 
   0  -6  16      194.77      208.37     11.08 o 
   1  -6  16       21.34       22.22      1.51 o 
  -2  -5  16       45.66       57.25      3.35 o 
  -1  -5  16        4.87        4.53      1.10 o 
                                                 
